# Supplementary material for: Grade 2, 3 and Dedifferentiated Chondrosarcomas: A Comparative Study of Isocitrate Dehydrogenase-Mutant and Wild-Type Tumors with Implications for Prognosis and Therapy
Source: Cancers (Basel). 2024 Jan 5;16(2):247. doi: 10.3390/cancers16020247 (PMC10813891; doi:10.3390/cancers16020247)
Supplement: Supplementary file 1 [file cancers-16-00247-s001.zip]

Archive with 6 entries (6 files):
- Data S1 IDH_Upregulated_DE_Genes.xlsx
- Data S2 WT_Upregulated_DE_Genes.xlsx
- Data S3 Heatmap of IDHMutant and WT CS with SATB2 CTCTATG_MIR368_106.jpg
- DataS4 Heatmap of IDHmutant and WT CS KAZMIN with ARL4C.jpg
- Details for gene set CTCTATG_MIR368[GSEA] (5).htm
- Details for gene set KAZMIN_PBMC_P_FALCIPARUM_RTSS_AS01_AGE_UNKNOWN_CORRELATED_WITH_PROTECTION_56DY_NEGATIVE[GSEA].html
