# Supplementary material for: Grade 2, 3 and Dedifferentiated Chondrosarcomas: A Comparative Study of Isocitrate Dehydrogenase-Mutant and Wild-Type Tumors with Implications for Prognosis and Therapy
Source: Cancers (Basel). 2024 Jan 5;16(2):247. doi: 10.3390/cancers16020247 (PMC10813891; doi:10.3390/cancers16020247)
Supplement: Supplementary file 1 [file cancers-16-00247-s001.zip › Data S1 IDH_Upregulated_DE_Genes.xlsx]

## Sheet: Sheet1
Ensembl ID	Gene Symbol	Chromosome Name	Description	FC	Fixed_Fold	logFC	PValue	FDR	WT_CPM_mean	IDH_CPM_mean	WT-009_S8	WT-010_S9	WT-011_S10	WT-012_S11	WT-013_S12	WT-014_S13	IDH-CS01_CS02_S1	IDH-CS04_CS05_S3	IDH-001_S1	IDH-002_S2	IDH-004_S4	IDH-006_S6	IDH-SYS14-8797_S4	IDH-SYS17-9428_S5
ENSG00000123500	COL10A1	6	collagen type X alpha 1 chain [Source:HGNC Symbol;Acc:HGNC:2185]	44.0173	44.0173	5.46	3.80378e-12	2.40489e-08	18.98	867.4	12.87	19.69	4.76	57.61	10.56	8.4	1237.47	441.81	940.38	61.6	2164.72	393.25	655.98	1044
ENSG00000260464		1	novel transcript	22.6274	22.6274	4.5	3.61088e-09	7.44552e-06	26.84	567.27	9.99	12.88	67.79	26.62	38.93	4.85	506.43	586.07	62.03	55.04	1839.18	379.46	581.49	528.49
ENSG00000137745	MMP13	11	matrix metallopeptidase 13 [Source:HGNC Symbol;Acc:HGNC:7159]	17.0299	17.0299	4.09	7.5891e-09	1.36993e-05	39.44	634.57	142.19	12.32	29.14	20.79	12.92	19.27	168.74	1147.54	415.57	1101.22	431.81	607.74	168.73	1035.21
ENSG00000202111	VTRNA1-2	5	vault RNA 1-2 [Source:HGNC Symbol;Acc:HGNC:12655]	15.455	15.455	3.95	6.18399e-08	6.83099e-05	9.39	131	8.28	7	29.14	6.02	2.68	3.19	131.19	120.38	21.54	10.84	407.45	102.14	100.3	154.13
ENSG00000235978		3	novel transcript, antisense to ITPR1	23.9176	23.9176	4.58	1.21813e-07	0.000118655	16.56	407.62	4.68	12.5	20.22	17.58	40.82	3.55	336.77	441.93	26.85	22.72	1461.39	155.77	184.16	631.36
ENSG00000173868	PHOSPHO1	17	phosphoethanolamine/phosphocholine phosphatase 1 [Source:HGNC Symbol;Acc:HGNC:16815]	17.8766	17.8766	4.16	1.46284e-07	0.000133073	1.34	25.17	1.53	1.03	1.19	1.85	1.73	0.71	7.07	43.48	3.39	2.76	69.56	28.6	6.25	40.24
ENSG00000099999	RNF215	22	ring finger protein 215 [Source:HGNC Symbol;Acc:HGNC:33434]	12.9063	12.9063	3.69	1.91197e-07	0.000162017	6.72	89.87	5.22	5.97	6.54	6.41	8.04	8.16	141.71	29.04	9.52	7.32	261.28	94.99	72.38	102.69
ENSG00000178977	LINC00324	17	long intergenic non-protein coding RNA 324 [Source:HGNC Symbol;Acc:HGNC:26628]	18.507	18.507	4.21	3.26889e-07	0.000237894	7.72	132.26	2.25	3.45	21.41	6.12	11.66	1.42	51.08	209.03	9.59	7.79	412.39	118.48	172.49	77.2
ENSG00000179029	TMEM107	17	transmembrane protein 107 [Source:HGNC Symbol;Acc:HGNC:28128]	11.2356	11.2356	3.49	7.76053e-07	0.000432485	5.08	54.11	2.34	1.77	8.33	4.86	7.72	5.44	72.12	32.92	4.57	9.6	170.54	37.28	34.44	71.42
ENSG00000116985	BMP8B	1	bone morphogenetic protein 8b [Source:HGNC Symbol;Acc:HGNC:1075]	7.7275	7.7275	2.95	2.09537e-06	0.000953071	3.07	23.56	6.03	0.37	1.78	1.46	3.31	5.44	13.75	32.13	22.72	8.46	18.01	49.03	18.19	26.21
ENSG00000160963	COL26A1	7	collagen type XXVI alpha 1 chain [Source:HGNC Symbol;Acc:HGNC:18038]	17.7531	17.7531	4.15	2.51335e-06	0.00109488	7.46	116.54	2.97	2.99	23.79	3.5	8.83	2.72	58.11	166.05	9.15	6.84	407.1	40.86	14.42	229.82
ENSG00000029559	IBSP	4	integrin binding sialoprotein [Source:HGNC Symbol;Acc:HGNC:5341]	21.4068	21.4068	4.42	3.02282e-06	0.00119864	10.68	227.11	44.82	4.67	4.76	1.26	5.83	2.72	252.47	124.15	85.27	129.94	451.23	333.49	1.01	439.29
ENSG00000141499	WRAP53	17	WD repeat containing antisense to TP53 [Source:HGNC Symbol;Acc:HGNC:25522]	11.6318	11.6318	3.54	4.02528e-06	0.0015	2.57	29.37	2.43	0.37	2.97	3.4	3.78	2.48	11.31	49.88	4.2	3.61	98.86	8.68	39.4	19.01
ENSG00000156873	PHKG2	16	phosphorylase kinase catalytic subunit gamma 2 [Source:HGNC Symbol;Acc:HGNC:8931]	8.8152	8.8152	3.14	5.28752e-06	0.00183753	6.51	62.9	5.13	7.84	2.97	9.81	8.83	4.49	90.37	29.83	8.11	8.08	191.37	50.56	75.87	49.04
ENSG00000250644		11	novel protein	7.0128	7.0128	2.81	8.16934e-06	0.00251773	3.77	23.32	7.2	0.84	8.92	2.53	1.26	1.89	19.38	24.89	30.61	3.9	27.89	34.22	34.44	11.19
ENSG00000139178	C1RL	12	complement C1r subcomponent like [Source:HGNC Symbol;Acc:HGNC:21265]	7.3615	7.3615	2.88	1.40259e-05	0.00360984	20.35	153.48	9.81	9.89	17.24	24.77	45.39	15.02	177.64	123.87	21.98	37.07	503.13	50.05	228.89	85.19
ENSG00000227733		1	novel transcript	9.2535	9.2535	3.21	1.67092e-05	0.00411986	3.88	30.44	1.08	1.59	13.08	3.01	3.47	1.06	32	24.55	3.61	4.28	90.03	31.15	23.15	34.73
ENSG00000223361	FTH1P10	5	ferritin heavy chain 1 pseudogene 10 [Source:HGNC Symbol;Acc:HGNC:3980]	6.3643	6.3643	2.67	5.27056e-05	0.00879472	3.69	21.94	3.69	4.39	10.11	2.04	1.58	0.35	26.19	17.13	16.3	17.3	48.37	5.62	28.2	16.43
ENSG00000171159	BBLN	9	bublin coiled coil protein [Source:HGNC Symbol;Acc:HGNC:17823]	6.8211	6.8211	2.77	5.42357e-05	0.00901873	4.96	33.24	2.34	4.39	10.11	4.27	6.62	2.01	21.35	44.1	4.94	3.61	95.68	32.69	21.49	42.02
ENSG00000238554	RNU1-88P	6	RNA, U1 small nuclear 88, pseudogene [Source:HGNC Symbol;Acc:HGNC:48430]	10.2674	10.2674	3.36	5.44356e-05	0.00902769	11.62	108.72	2.43	7.37	38.06	5.73	13.55	2.6	59.72	124.48	6.34	6.84	54.02	427.46	141.81	49.04
ENSG00000142002	DPP9	19	dipeptidyl peptidase 9 [Source:HGNC Symbol;Acc:HGNC:18648]	5.3147	5.3147	2.41	6.26962e-05	0.0100736	67.97	366.36	41.4	44.7	79.68	90.93	113.63	37.48	439.67	273.51	77.3	53.61	1159.15	195.09	427	305.51
ENSG00000279406		10	TEC	17.1484	17.1484	4.1	6.58406e-05	0.0103899	0.05	1.2	0	0.09	0	0.19	0	0	1.66	0.67	2.8	0.67	0.35	1.02	1.1	1.33
ENSG00000210127	MT-TA	MT	mitochondrially encoded tRNA-Ala (GCN) [Source:HGNC Symbol;Acc:HGNC:7475]	11.8762	11.8762	3.57	8.74076e-05	0.0127493	3.99	44.69	0.72	0.84	4.16	13.8	2.99	1.42	9.43	71.79	1.33	8.84	14.83	179.26	18.09	53.92
ENSG00000206588	RNU1-28P	14	RNA, U1 small nuclear 28, pseudogene [Source:HGNC Symbol;Acc:HGNC:37498]	6.6807	6.6807	2.74	9.37513e-05	0.0133047	3.73	21.44	1.89	1.87	11.89	2.53	2.68	1.54	9.6	34.83	8.78	6.94	65.67	3.57	16.72	25.41
ENSG00000207061	Y_RNA	7	Y RNA [Source:RFAM;Acc:RF00019]	8.3977	8.3977	3.07	9.37756e-05	0.0133047	1.94	18.05	0.81	2.33	0.59	5.15	2.05	0.71	8.29	28.42	2.88	3.33	59.32	7.15	8.08	26.92
ENSG00000167535	CACNB3	12	calcium voltage-gated channel auxiliary subunit beta 3 [Source:HGNC Symbol;Acc:HGNC:1403]	6.4531	6.4531	2.69	0.000114416	0.0154534	12.75	71.11	9.54	2.61	37.46	8.65	11.98	6.27	105.21	33.76	8.78	12.45	236.91	31.15	52.81	87.77
ENSG00000103056	SMPD3	16	sphingomyelin phosphodiesterase 3 [Source:HGNC Symbol;Acc:HGNC:14240]	15.7797	15.7797	3.98	0.000123639	0.0163772	1.51	24.08	2.88	1.21	1.78	1.07	1.73	0.35	44.79	0	1.03	3.33	19.07	84.78	7.26	32.43
ENSG00000163251	FZD5	2	frizzled class receptor 5 [Source:HGNC Symbol;Acc:HGNC:4043]	4.9933	4.9933	2.32	0.000124178	0.0163786	8.72	40.26	4.86	4.57	20.81	7.29	5.83	8.99	49.94	25.84	12.1	5.13	102.75	47.5	56.67	22.12
ENSG00000106823	ECM2	9	extracellular matrix protein 2 [Source:HGNC Symbol;Acc:HGNC:3154]	4.5315	4.5315	2.18	0.000131818	0.0171864	27.33	120.08	13.95	5.51	14.27	52.66	40.82	36.77	109.01	137.35	230.43	57.89	145.47	31.15	189.48	59.88
ENSG00000124882	EREG	4	epiregulin [Source:HGNC Symbol;Acc:HGNC:3443]	10.2674	10.2674	3.36	0.000138561	0.0178567	0.66	6.71	1.35	0.28	0.59	0.49	1.1	0.12	6.72	6.18	2.88	16.63	0	7.15	12.22	1.87
ENSG00000248473	LINC01962	5	long intergenic non-protein coding RNA 1962 [Source:HGNC Symbol;Acc:HGNC:52787]	5.8563	5.8563	2.55	0.000146809	0.0185451	18.47	107.9	6.21	11.66	29.73	24.19	34.2	4.85	93.47	114.15	13.35	12.55	321.3	95.5	138.51	74.36
ENSG00000224843	LINC00240	6	long intergenic non-protein coding RNA 240 [Source:HGNC Symbol;Acc:HGNC:18772]	8.4561	8.4561	3.08	0.000160252	0.0197471	2.3	16.9	0.81	0.93	7.14	1.75	2.21	0.95	7.12	27.41	3.17	1.71	58.96	3.06	24.71	9.06
ENSG00000179148	ALOXE3	17	arachidonate lipoxygenase 3 [Source:HGNC Symbol;Acc:HGNC:13743]	22.6274	22.6274	4.5	0.000166001	0.0202139	1.38	26.74	0.36	0.65	4.76	1.07	1.42	0	49.81	0.06	2.21	1.14	81.91	26.05	51.07	1.69
ENSG00000115009	CCL20	2	C-C motif chemokine ligand 20 [Source:HGNC Symbol;Acc:HGNC:10619]	15.455	15.455	3.95	0.000188321	0.022297	0.26	2.66	0.09	0.19	1.19	0.1	0	0	1.44	3.43	2.66	0.38	1.06	7.66	2.85	1.78
ENSG00000289314		4	novel transcript, sense intronic to HHIP	29.8571	29.8571	4.9	0.00019672	0.022844	0.11	3.81	0.36	0	0	0.29	0	0	0.39	7.08	1.11	10.93	2.82	0	0	8.17
ENSG00000162576	MXRA8	1	matrix remodeling associated 8 [Source:HGNC Symbol;Acc:HGNC:7542]	4.2575	4.2575	2.09	0.000211253	0.0239338	62.66	252.68	78.38	12.88	72.55	75.2	72.66	64.33	368.16	104.2	64.32	55.23	590.7	351.88	175.34	311.64
ENSG00000175274	TP53I11	11	tumor protein p53 inducible protein 11 [Source:HGNC Symbol;Acc:HGNC:16842]	4.2871	4.2871	2.1	0.000231434	0.0256796	24.59	102.64	42.21	7.56	17.24	25.26	20.65	34.65	134.29	64.6	46.99	20.44	264.81	92.95	41.79	155.29
ENSG00000251898	SCARNA11	12	small Cajal body-specific RNA 11 [Source:HGNC Symbol;Acc:HGNC:32568]	5.1337	5.1337	2.36	0.000248201	0.0269833	12.11	55.85	4.95	4.39	35.08	9.62	15.29	3.31	29.95	78.64	12.83	7.89	135.93	75.58	56.3	49.66
ENSG00000210194	MT-TE	MT	mitochondrially encoded tRNA-Glu (GAA/G) [Source:HGNC Symbol;Acc:HGNC:7479]	6.774	6.774	2.76	0.000273558	0.0293276	5.32	33.32	1.71	2.71	12.49	9.13	3.78	2.13	11.44	50	1.55	7.22	17.3	120.53	35.36	23.19
ENSG00000247416		11	novel transcript, antisense to NCAM1	9.1261	9.1261	3.19	0.000277608	0.0296192	2.81	21.59	0.81	1.03	10.11	1.46	2.99	0.47	1.27	44.43	3.1	1.81	58.96	25.54	15.71	21.94
ENSG00000256812	CAPNS2	16	calpain small subunit 2 [Source:HGNC Symbol;Acc:HGNC:16371]	36.2523	36.2523	5.18	0.000288238	0.0304789	0.11	5.03	0.18	0	0	0.19	0.32	0	9.12	0	0.66	0.1	2.12	18.9	9.28	0.09
ENSG00000117984	CTSD	11	cathepsin D [Source:HGNC Symbol;Acc:HGNC:2529]	4.3469	4.3469	2.12	0.00029858	0.0313049	42.12	199.85	47.97	57.48	32.11	36.24	74.08	4.85	221.65	164.59	65.65	69.2	385.56	301.83	178.28	212.05
ENSG00000146070	PLA2G7	6	phospholipase A2 group VII [Source:HGNC Symbol;Acc:HGNC:9040]	5.1694	5.1694	2.37	0.000314941	0.0325785	4.53	23.41	7.65	1.21	2.97	2.82	8.98	3.55	32.04	10.9	4.13	32.79	6.36	56.18	29.58	15.28
ENSG00000171551	ECEL1	2	endothelin converting enzyme like 1 [Source:HGNC Symbol;Acc:HGNC:3147]	6.3203	6.3203	2.66	0.000316267	0.0326066	8.67	44.52	1.53	2.99	35.08	5.15	5.52	1.77	49.64	25.67	12.47	4.85	85.8	98.06	23.33	56.32
ENSG00000128283	CDC42EP1	22	CDC42 effector protein 1 [Source:HGNC Symbol;Acc:HGNC:17014]	4.2871	4.2871	2.1	0.000363993	0.0361998	15.75	70.54	17.64	19.32	14.27	20.6	10.24	12.42	98.53	37.81	44.26	16.82	210.79	15.83	56.3	83.95
ENSG00000229056	HECW2-AS1	2	HECW2 antisense RNA 1 [Source:HGNC Symbol;Acc:HGNC:54062]	13.9288	13.9288	3.8	0.000371179	0.0365618	0.04	0.9	0.27	0	0	0	0	0	0.96	1.01	1.84	0.57	0.35	0.51	0.18	1.78
ENSG00000206527	HACD2	3	3-hydroxyacyl-CoA dehydratase 2 [Source:HGNC Symbol;Acc:HGNC:9640]	3.7321	3.7321	1.9	0.000383999	0.0373488	22.66	84.65	32.4	12.13	8.33	35.95	23.48	23.65	86.62	87.18	157.04	36.69	117.57	16.34	106.27	69.47
ENSG00000287041		2	novel transcript, antisense to KIAA2012	35.5062	35.5062	5.15	0.000444986	0.0413931	0.1	4.56	0.27	0	0	0.19	0.16	0	0.04	5.95	0	1.33	2.12	17.87	0	9.15
ENSG00000164161	HHIP	4	hedgehog interacting protein [Source:HGNC Symbol;Acc:HGNC:14866]	6.8211	6.8211	2.77	0.000449859	0.0416584	10.82	86.1	8.19	29.21	7.14	6.61	12.61	1.18	77.27	92.69	3.54	218.25	72.73	51.58	21.13	151.64
ENSG00000210107	MT-TQ	MT	mitochondrially encoded tRNA-Gln (CAA/G) [Source:HGNC Symbol;Acc:HGNC:7495]	7.8899	7.8899	2.98	0.000501655	0.0445221	4	30.12	0.63	0.75	3.57	15.25	2.99	0.83	10.08	42.36	3.39	5.99	9.53	122.06	24.8	22.74
ENSG00000138795	LEF1	4	lymphoid enhancer binding factor 1 [Source:HGNC Symbol;Acc:HGNC:6551]	3.249	3.249	1.7	0.000583173	0.0492821	34.54	110.83	58.14	14.37	27.35	41.58	31.36	34.41	95.52	125.66	29.65	78.33	277.17	61.29	101.58	117.44
