# Supplementary material for: Grade 2, 3 and Dedifferentiated Chondrosarcomas: A Comparative Study of Isocitrate Dehydrogenase-Mutant and Wild-Type Tumors with Implications for Prognosis and Therapy
Source: Cancers (Basel). 2024 Jan 5;16(2):247. doi: 10.3390/cancers16020247 (PMC10813891; doi:10.3390/cancers16020247)
Supplement: Supplementary file 1 [file cancers-16-00247-s001.zip › Data S2 WT_Upregulated_DE_Genes.xlsx]

## Sheet: Sheet1
Ensembl ID	Gene Symbol	Chromosome Name	Description	FC	Fixed_Fold	logFC	PValue	FDR	WT_CPM_mean	IDH_CPM_mean	WT-009_S8	WT-010_S9	WT-011_S10	WT-012_S11	WT-013_S12	WT-014_S13	IDH-CS01_CS02_S1	IDH-CS04_CS05_S3	IDH-001_S1	IDH-002_S2	IDH-004_S4	IDH-006_S6	IDH-SYS14-8797_S4	IDH-SYS17-9428_S5
ENSG00000224796	RPL32P1	6	ribosomal protein L32 pseudogene 1 [Source:HGNC Symbol;Acc:HGNC:10339]	0.0013	-769.231	-9.56	5.77006e-26	3.5693e-21	43.53	0.04	16.02	22.21	32.71	103.27	76.44	10.52	0.04	0.06	0	0	0	0	0.09	0.09
ENSG00000263146	LINC01896	18	long intergenic non-protein coding RNA 1896 [Source:HGNC Symbol;Acc:HGNC:52715]	0.0006	-1666.67	-10.59	1.42112e-24	4.39546e-20	51.28	0.02	19.98	69.06	39.25	25.07	7.57	146.74	0	0.06	0	0	0	0	0.09	0
ENSG00000270133		5	novel transcript, sense intronic to C5orf36	0.0008	-1250	-10.31	1.95178e-17	4.02451e-13	59.23	0.02	41.58	0	52.33	39.35	82.74	139.41	0.04	0.06	0	0	0	0	0.09	0
ENSG00000166923	GREM1	15	gremlin 1, DAN family BMP antagonist [Source:HGNC Symbol;Acc:HGNC:2001]	0.009	-111.111	-6.8	7.75957e-17	1.2e-12	485.53	5.26	82.43	1600.99	91.58	617.49	73.13	447.56	8.29	1.91	4.5	10.36	2.47	4.09	6.43	4
ENSG00000164251	F2RL1	5	F2R like trypsin receptor 1 [Source:HGNC Symbol;Acc:HGNC:3538]	0.0278	-35.9712	-5.17	4.64877e-15	5.75137e-11	25.76	0.64	46.26	14.84	20.22	39.93	3.78	29.56	0.74	0.9	0.89	0.1	0.35	0.51	0.37	1.24
ENSG00000178821	TMEM52	1	transmembrane protein 52 [Source:HGNC Symbol;Acc:HGNC:27916]	0.0022	-454.545	-8.82	3.46414e-14	3.57147e-10	23.1	0.02	9.72	5.69	76.11	0.1	34.67	12.3	0.04	0.06	0	0	0	0	0.09	0
ENSG00000289725		9	novel transcript	0.0005	-2000	-11.06	8.25302e-13	7.2932e-09	75.6	0.02	38.97	219.67	0	83.45	0	111.51	0.04	0.06	0	0	0	0	0.09	0
ENSG00000153132	CLGN	4	calmegin [Source:HGNC Symbol;Acc:HGNC:2060]	0.0161	-62.1118	-5.96	3.85159e-12	2.40489e-08	18.34	0.25	23.58	6.44	23.79	51.39	2.36	2.48	0.35	0.17	0	0.38	0	0.51	0.09	0.53
ENSG00000237211	SETP4	X	SET pseudogene 4 [Source:HGNC Symbol;Acc:HGNC:42923]	0.0016	-625	-9.25	3.8877e-12	2.40489e-08	31.64	0.04	39.87	14.93	0.59	0	107.49	26.96	0.04	0.06	0	0	0	0	0.09	0.09
ENSG00000267676	THA1P	17	threonine aldolase 1, pseudogene [Source:HGNC Symbol;Acc:HGNC:18004]	0.0035	-285.714	-8.15	1.26797e-11	7.13048e-08	12.12	0.02	6.03	0.09	44.6	3.89	13.71	4.38	0.04	0	0	0	0	0	0	0.09
ENSG00000286797		2	novel transcript	0.0021	-476.19	-8.92	1.87929e-11	9.68756e-08	20.32	0.02	53.1	20.16	0	38.96	9.61	0.12	0.04	0.06	0	0	0	0	0	0.09
ENSG00000129514	FOXA1	14	forkhead box A1 [Source:HGNC Symbol;Acc:HGNC:5021]	0.0011	-909.091	-9.8	2.80848e-11	1.33638e-07	49.92	0.02	17.55	0	219.42	0.1	26.16	36.3	0.04	0.06	0	0	0	0	0.09	0
ENSG00000176659	LINC02910	20	long intergenic non-protein coding RNA 2910 [Source:HGNC Symbol;Acc:HGNC:26601]	0.0026	-384.615	-8.58	9.51017e-11	4.20207e-07	24.29	0.04	9.99	0.09	50.54	46.34	38.77	0	0.04	0.06	0	0	0	0	0.09	0.09
ENSG00000188820	CALHM6	6	calcium homeostasis modulator family member 6 [Source:HGNC Symbol;Acc:HGNC:33391]	0.0015	-666.667	-9.35	1.22425e-10	5.04871e-07	39.43	0.04	39.06	0	77.9	16.22	103.39	0	0.04	0.06	0	0	0	0	0.09	0.09
ENSG00000289612		1	novel transcript, sense intronic to NTNG1	0.0025	-400	-8.62	1.42313e-10	5.50207e-07	20.67	0.03	23.76	15.96	69.57	0.1	0	14.66	0.04	0	0	0	0	0	0.09	0.09
ENSG00000233073	GRM3-AS1	7	GRM3 antisense RNA 1 [Source:HGNC Symbol;Acc:HGNC:40264]	0.0022	-454.545	-8.81	2.06188e-10	7.16844e-07	18.48	0.02	6.03	0	46.38	40.51	17.81	0.12	0	0.06	0	0	0	0	0.09	0
ENSG00000181449	SOX2	3	SRY-box transcription factor 2 [Source:HGNC Symbol;Acc:HGNC:11195]	0.0039	-256.41	-8.02	2.0859e-10	7.16844e-07	14.37	0.08	38.97	11.66	10.7	0.39	0.47	24	0	0	0.07	0.1	0	0.51	0	0
ENSG00000263846	CIAPIN1P	18	cytokine induced apoptosis inhibitor 1 pseudogene [Source:HGNC Symbol;Acc:HGNC:31087]	0.0066	-151.515	-7.24	2.31533e-10	7.53812e-07	6.13	0.02	2.16	3.36	21.41	2.33	7.41	0.12	0	0.06	0	0	0	0	0.09	0
ENSG00000125878	TCF15	20	transcription factor 15 [Source:HGNC Symbol;Acc:HGNC:11627]	0.0212	-47.1698	-5.56	2.84016e-10	8.78447e-07	5.19	0.12	8.01	1.96	2.38	3.11	11.19	4.49	0.09	0.22	0.07	0	0	0.51	0	0.09
ENSG00000125730	C3	19	complement C3 [Source:HGNC Symbol;Acc:HGNC:1318]	0.0497	-20.1207	-4.33	4.16778e-10	1.22769e-06	720.68	36.72	131.57	468.56	164.12	1393.15	1683.4	483.27	27.68	45.22	5.9	98.57	15.54	24.51	65.03	11.28
ENSG00000102962	CCL22	16	C-C motif chemokine ligand 22 [Source:HGNC Symbol;Acc:HGNC:10621]	0.0091	-109.89	-6.78	4.90943e-10	1.38042e-06	4.73	0.02	8.91	1.77	0	5.44	9.3	2.96	0.04	0.06	0	0	0	0	0	0.09
ENSG00000272247		3	novel transcript, antisense to MFSD1	0.0068	-147.059	-7.21	7.57339e-10	2.03688e-06	5.91	0.02	4.86	0	11.89	5.25	4.1	9.34	0	0.06	0	0	0	0	0.09	0
ENSG00000228162		2	novel transcript	0.0045	-222.222	-7.78	1.03117e-09	2.6578e-06	14.71	0.04	4.95	0.09	51.14	0.1	25.69	6.27	0.04	0.06	0	0	0	0	0.09	0.09
ENSG00000289474		2	novel transcript, antisense to KIF5C	0.0317	-31.5457	-4.98	1.21884e-09	3.01586e-06	155.1	5.13	47.43	19.41	20.22	40.03	777.95	25.54	1.7	7.47	4.87	7.22	8.12	3.06	2.48	6.13
ENSG00000174808	BTC	4	betacellulin [Source:HGNC Symbol;Acc:HGNC:1121]	0.0028	-357.143	-8.49	1.77595e-09	4.22532e-06	19.28	0.04	24.21	0.09	0.59	10.3	80.38	0.12	0.04	0.06	0	0	0	0	0.09	0.09
ENSG00000138829	FBN2	5	fibrillin 2 [Source:HGNC Symbol;Acc:HGNC:3604]	0.0684	-14.6199	-3.87	2.07492e-09	4.75381e-06	341.43	20.04	266.74	61.31	870.56	81.61	160.13	608.25	30.95	5.67	4.72	26.24	6.71	49.03	7.9	29.14
ENSG00000165409	TSHR	14	thyroid stimulating hormone receptor [Source:HGNC Symbol;Acc:HGNC:12373]	0.0298	-33.557	-5.07	2.84542e-09	6.28624e-06	11.07	0.29	40.5	9.89	4.16	4.95	3.94	2.96	0.04	0.62	0.3	0.57	0	0	0.73	0.09
ENSG00000198681	MAGEA1	X	MAGE family member A1 [Source:HGNC Symbol;Acc:HGNC:6796]	0.0003	-3333.33	-11.93	3.21954e-09	6.8675e-06	246.36	0.03	106.01	0	1248.75	0	123.41	0	0	0.06	0	0	0	0	0.09	0.09
ENSG00000155495	MAGEC1	X	MAGE family member C1 [Source:HGNC Symbol;Acc:HGNC:6812]	0.0004	-2500	-11.13	3.92632e-09	7.83478e-06	96.39	0.02	140.12	0	371.06	0	0	67.16	0.04	0	0	0	0	0	0	0.09
ENSG00000289563		16	novel transcript	0.0052	-192.308	-7.58	5.85591e-09	1.132e-05	7.03	0.02	3.69	0	0.59	17.97	5.99	13.95	0	0.06	0	0	0	0	0	0.09
ENSG00000104044	OCA2	15	OCA2 melanosomal transmembrane protein [Source:HGNC Symbol;Acc:HGNC:8101]	0.0087	-114.943	-6.84	6.84826e-09	1.28372e-05	4.62	0.02	0.63	4.01	11.89	0.78	0.47	9.93	0	0	0	0.1	0	0	0.09	0
ENSG00000229163	NAP1L1P2	Y	nucleosome assembly protein 1 like 1 pseudogene 2 [Source:HGNC Symbol;Acc:HGNC:38005]	0.0063	-158.73	-7.3	7.75108e-09	1.36993e-05	10.48	0.04	0	0.09	30.92	4.86	9.3	17.74	0.04	0.06	0	0	0	0	0.09	0.09
ENSG00000185247	MAGEA11	X	MAGE family member A11 [Source:HGNC Symbol;Acc:HGNC:6798]	0.0001	-10000	-12.93	8.9836e-09	1.54366e-05	399.43	0.02	1145.79	0	1250.53	0.1	0.16	0	0.04	0.06	0	0	0	0	0.09	0
ENSG00000227214	HCG15	6	HLA complex group 15 [Source:HGNC Symbol;Acc:HGNC:18361]	0.004	-250	-7.97	9.43713e-09	1.57776e-05	17.26	0.04	31.59	0.09	60.06	0.1	0.16	11.59	0.04	0.06	0	0	0	0	0.09	0.09
ENSG00000113805	CNTN3	3	contactin 3 [Source:HGNC Symbol;Acc:HGNC:2173]	0.0296	-33.7838	-5.08	1.35349e-08	2.2033e-05	10.41	0.28	6.3	19.5	27.35	3.98	0.95	4.38	0.04	0.84	0.22	0.67	0.35	0	0	0.09
ENSG00000230450	NEK2P4	2	NEK2 pseudogene 4 [Source:HGNC Symbol;Acc:HGNC:37818]	0.0018	-555.556	-9.12	1.55841e-08	2.47184e-05	23.15	0.02	56.61	0	57.68	24.48	0.16	0	0	0.06	0	0	0	0	0	0.09
ENSG00000288935		16	novel transcript	0.0042	-238.095	-7.88	1.75826e-08	2.71911e-05	8.86	0.02	4.32	0	15.46	0	14.34	19.04	0.04	0	0	0	0	0	0	0.09
ENSG00000265717		18	novel transcript	0.0019	-526.316	-9.06	1.89297e-08	2.85603e-05	32.03	0.04	122.66	0.09	43.41	0	26.01	0	0.04	0.06	0	0	0	0	0.09	0.09
ENSG00000155011	DKK2	4	dickkopf WNT signaling pathway inhibitor 2 [Source:HGNC Symbol;Acc:HGNC:2892]	0.0708	-14.1243	-3.82	2.12156e-08	3.1247e-05	22.92	1.53	54.36	4.76	13.68	34.97	19.23	10.52	0.57	2.58	0.07	3.23	1.06	1.53	2.48	0.71
ENSG00000156150	ALX3	1	ALX homeobox 3 [Source:HGNC Symbol;Acc:HGNC:449]	0.0011	-909.091	-9.78	2.3088e-08	3.3214e-05	31.55	0.02	78.29	38.45	72.55	0	0	0	0	0.06	0	0	0	0	0	0.09
ENSG00000224973	LARGE-AS1	22	LARGE antisense RNA 1 [Source:HGNC Symbol;Acc:HGNC:40336]	0.0069	-144.928	-7.18	2.64517e-08	3.71881e-05	6.32	0.02	3.42	0	21.41	8.55	0.16	4.38	0.04	0	0	0	0	0	0	0.09
ENSG00000170775	GPR37	7	G protein-coupled receptor 37 [Source:HGNC Symbol;Acc:HGNC:4494]	0.0451	-22.1729	-4.47	3.07024e-08	4.22049e-05	7.71	0.3	1.08	3.45	29.14	2.82	5.04	4.73	0.09	0.56	0.22	0	0.35	0.51	0.37	0.27
ENSG00000129009	ISLR	15	immunoglobulin superfamily containing leucine rich repeat [Source:HGNC Symbol;Acc:HGNC:6133]	0.0679	-14.7275	-3.88	3.29433e-08	4.43009e-05	178.66	12.36	154.34	81.37	56.49	227.82	245.71	306.26	0.61	24.38	1.25	19.01	3.18	27.07	18.55	4.8
ENSG00000282849		1	novel transcript	0.0028	-357.143	-8.48	3.41961e-08	4.50071e-05	16.04	0.02	0	0	0.59	20.11	13.24	62.32	0.04	0.06	0	0	0	0	0	0.09
ENSG00000158639	PAGE5	X	PAGE family member 5 [Source:HGNC Symbol;Acc:HGNC:29992]	0.0001	-10000	-12.91	4.54679e-08	5.85958e-05	334.39	0.02	1821.55	0	0	184.78	0	0	0.04	0.06	0	0	0	0	0.09	0
ENSG00000142512	SIGLEC10	19	sialic acid binding Ig like lectin 10 [Source:HGNC Symbol;Acc:HGNC:15620]	0.0733	-13.6426	-3.77	4.97469e-08	6.16848e-05	7.69	0.43	1.08	4.39	14.87	15.93	3.47	6.39	0.61	0.51	0.52	0.67	0	0	0.64	0.53
ENSG00000100628	ASB2	14	ankyrin repeat and SOCS box containing 2 [Source:HGNC Symbol;Acc:HGNC:16012]	0.0221	-45.2489	-5.5	4.98592e-08	6.16848e-05	11.77	0.27	5.22	0.09	10.11	6.7	44.13	4.38	0.13	0.45	0	0	0.35	0.51	0.64	0.09
ENSG00000000005	TNMD	X	tenomodulin [Source:HGNC Symbol;Acc:HGNC:17757]	0.0007	-1428.57	-10.51	5.4348e-08	6.51687e-05	26.59	0	0	0	149.85	2.62	0.32	6.74	0	0	0	0	0	0	0	0
ENSG00000259090	SEPTIN7P1	14	septin 7 pseudogene 1 [Source:HGNC Symbol;Acc:HGNC:19926]	0.0087	-114.943	-6.84	5.47822e-08	6.51687e-05	3.9	0.02	2.34	0.09	0	4.95	13.08	2.96	0	0.06	0	0	0	0	0.09	0
ENSG00000221867	MAGEA3	X	MAGE family member A3 [Source:HGNC Symbol;Acc:HGNC:6801]	0.0002	-5000	-12.3	5.90286e-08	6.72918e-05	368.25	0.04	386.34	0	1823.18	0	0	0	0.04	0.06	0	0	0	0	0.09	0.09
ENSG00000146477	SLC22A3	6	solute carrier family 22 member 3 [Source:HGNC Symbol;Acc:HGNC:10967]	0.0377	-26.5252	-4.73	5.94881e-08	6.72918e-05	14.99	0.49	32.4	3.36	22	3.4	18.76	10.05	0.04	1.12	0	1.14	0	0.51	0	1.07
ENSG00000141314	RHBDL3	17	rhomboid like 3 [Source:HGNC Symbol;Acc:HGNC:16502]	0.0349	-28.6533	-4.84	5.98304e-08	6.72918e-05	27.07	1.34	6.21	130.74	9.51	3.79	3.31	8.87	0.39	1.8	1.03	1.62	1.06	2.55	0.73	1.51
ENSG00000237541	HLA-DQA2	6	major histocompatibility complex, class II, DQ alpha 2 [Source:HGNC Symbol;Acc:HGNC:4943]	0.0563	-17.762	-4.15	7.33563e-08	7.96096e-05	22.75	1.39	7.92	28	5.35	30.51	62.25	2.48	1.62	1.18	2.14	0.67	2.47	0	2.57	0.44
ENSG00000234389		2	novel transcript	0.0018	-555.556	-9.14	7.79105e-08	8.27722e-05	13.61	0.02	10.17	61.68	0	0	0	9.81	0.04	0	0	0	0	0	0.09	0
ENSG00000245149	RNF139-DT	8	RNF139 divergent transcript [Source:HGNC Symbol;Acc:HGNC:48940]	0.0608	-16.4474	-4.04	7.89466e-08	8.27722e-05	13.29	0.73	3.24	4.29	5.35	8.74	3.47	54.63	0.79	0.62	1.11	0.86	1.06	0	0.46	0.98
ENSG00000124159	MATN4	20	matrilin 4 [Source:HGNC Symbol;Acc:HGNC:6910]	0.015	-66.6667	-6.06	1.05224e-07	0.000108484	32.11	0.74	1.53	96.77	6.54	35.56	17.97	34.29	0	0.06	0.15	0.86	0.71	4.09	0.09	0
ENSG00000169594	BNC1	15	basonuclin 1 [Source:HGNC Symbol;Acc:HGNC:1081]	0.0515	-19.4175	-4.28	1.07661e-07	0.000109177	5.28	0.24	10.17	1.4	8.92	4.37	1.26	5.56	0.04	0.51	0.3	0	0	0.51	0.09	0.44
ENSG00000257126	FOXG1-AS1	14	FOXG1 antisense RNA 1 [Source:HGNC Symbol;Acc:HGNC:50663]	0.0031	-322.581	-8.32	1.14534e-07	0.000114273	13.07	0.02	31.86	0	35.08	0	11.35	0.12	0	0.06	0	0	0	0	0	0.09
ENSG00000261174	HMGB1P33	15	high mobility group box 1 pseudogene 33 [Source:HGNC Symbol;Acc:HGNC:39124]	0.0092	-108.696	-6.76	1.22762e-07	0.000118655	4.77	0.02	5.67	0	0	3.4	9.14	10.41	0.04	0.06	0	0	0	0	0	0.09
ENSG00000170891	CYTL1	4	cytokine like 1 [Source:HGNC Symbol;Acc:HGNC:24435]	0.0369	-27.1003	-4.76	1.26122e-07	0.000120027	108.57	3.75	17.73	7.09	38.06	410.85	170.85	6.86	0.04	8.43	3.02	7.32	2.82	2.04	5.42	0.89
ENSG00000166482	MFAP4	17	microfibril associated protein 4 [Source:HGNC Symbol;Acc:HGNC:7035]	0.0954	-10.4822	-3.39	1.29015e-07	0.00012092	83.37	8.94	54.63	185.99	22	155.35	65.72	16.55	13.49	4.38	3.25	19.11	9.18	3.57	9.83	8.71
ENSG00000260426		7	novel transcript, overlapping novel protein	0.0035	-285.714	-8.17	1.42908e-07	0.000131942	4.01	0	0.54	0	4.76	0.29	2.99	15.49	0	0	0	0	0	0	0	0
ENSG00000229970		7	novel transcript, antisense to ICA1	0.0021	-476.19	-8.87	1.51212e-07	0.000133963	19.66	0.02	33.84	0	70.76	0	0	13.36	0.04	0	0	0	0	0	0.09	0
ENSG00000180318	ALX1	12	ALX homeobox 1 [Source:HGNC Symbol;Acc:HGNC:1494]	0.0099	-101.01	-6.66	1.53727e-07	0.000133963	9.71	0.07	4.77	6.63	0	35.65	11.19	0	0	0.22	0.07	0	0	0	0	0.27
ENSG00000197813		19	novel transcript	0.0356	-28.0899	-4.81	1.53759e-07	0.000133963	6.18	0.16	6.75	0	6.54	5.25	5.99	12.53	0.22	0.17	0	0.48	0	0	0.37	0.09
ENSG00000162510	MATN1	1	matrilin 1 [Source:HGNC Symbol;Acc:HGNC:6907]	0.0211	-47.3934	-5.57	1.7201e-07	0.000147783	145	4.03	4.59	518.95	0.59	215.09	117.42	13.36	4.23	0.06	1.25	5.8	4.24	11.24	2.76	2.67
ENSG00000252449	RNU6-139P	3	RNA, U6 small nuclear 139, pseudogene [Source:HGNC Symbol;Acc:HGNC:47102]	0.0081	-123.457	-6.94	2.0019e-07	0.000167346	6.94	0.03	4.68	0	22.6	3.98	10.4	0	0	0.06	0	0	0	0	0.09	0.09
ENSG00000226483		1	ribosomal protein L7-like 1 (RPL7L1) pseudogene	0.0474	-21.097	-4.4	2.1158e-07	0.000174508	47.6	1.77	4.95	8.21	237.86	8.84	22.07	3.67	1.96	0.06	1.48	1.33	2.82	3.57	1.93	0.98
ENSG00000289961		6	novel transcript	0.0037	-270.27	-8.09	2.15292e-07	0.000174773	9.68	0.02	28.35	0	0	9.04	0	20.69	0.04	0	0	0	0	0	0	0.09
ENSG00000101098	RIMS4	20	regulating synaptic membrane exocytosis 4 [Source:HGNC Symbol;Acc:HGNC:16183]	0.0359	-27.8552	-4.8	2.17552e-07	0.000174773	9.29	0.36	19.26	4.85	20.22	4.27	3.94	3.19	0.04	0.73	0	0.48	0	1.53	0.09	0
ENSG00000183798	EMILIN3	20	elastin microfibril interfacer 3 [Source:HGNC Symbol;Acc:HGNC:16123]	0.0177	-56.4972	-5.82	2.26633e-07	0.000179735	28.51	0.64	13.41	0.09	10.11	72.77	33.89	40.79	0	0	0.07	0.19	1.41	3.06	0.18	0.18
ENSG00000275063		KI270726.1		0.0041	-243.902	-7.92	2.33308e-07	0.000182686	10.95	0.02	13.86	0	0	23.22	0	28.62	0.04	0.06	0	0	0	0	0.09	0
ENSG00000260781	ARHGAP23P1	16	Rho GTPase activating protein 23 pseudogene 1 [Source:HGNC Symbol;Acc:HGNC:45039]	0.0053	-188.679	-7.56	2.37952e-07	0.000183993	7.17	0.02	0.09	21.46	13.68	7.67	0	0.12	0.04	0.06	0	0	0	0	0	0.09
ENSG00000165816	VWA2	10	von Willebrand factor A domain containing 2 [Source:HGNC Symbol;Acc:HGNC:24709]	0.0404	-24.7525	-4.63	2.49482e-07	0.000190527	4.31	0.15	1.89	2.15	7.73	11.56	1.58	0.95	0.04	0.34	0	0	0.35	0	0.37	0.09
ENSG00000251550		17	COX assembly mitochondrial protein homolog (S. cerevisiae) (CMC1) pseudogene	0.002	-500	-8.99	2.56776e-07	0.000193706	13.51	0.02	29.34	51.05	0.59	0.1	0	0	0	0.06	0	0	0	0	0	0.09
ENSG00000230665	THAP12P1	X	THAP domain containing 12 pseudogene 1 [Source:HGNC Symbol;Acc:HGNC:39563]	0.0072	-138.889	-7.11	2.80437e-07	0.000209007	4.23	0.02	0.09	5.69	0.59	0	4.57	14.43	0.04	0	0	0	0	0	0.09	0
ENSG00000004799	PDK4	7	pyruvate dehydrogenase kinase 4 [Source:HGNC Symbol;Acc:HGNC:8812]	0.0961	-10.4058	-3.38	3.25286e-07	0.000237894	408.01	44.17	59.76	841	101.09	303.89	648.55	493.79	59.85	26.07	30.54	85.07	5.65	59.75	20.48	65.92
ENSG00000175785	PRIMA1	14	proline rich membrane anchor 1 [Source:HGNC Symbol;Acc:HGNC:18319]	0.0107	-93.4579	-6.54	3.3983e-07	0.000244436	3.96	0.05	15.93	0.19	2.38	1.75	1.26	2.25	0	0	0.07	0	0.35	0	0	0
ENSG00000289043		3	novel transcript, antisense to NME6	0.0385	-25.974	-4.7	3.49139e-07	0.000247	8.36	0.36	1.89	1.68	7.73	8.06	2.05	28.73	0.17	0.34	0	0.29	0	1.53	0.46	0.09
ENSG00000261220	ST3GAL1-DT	8	ST3GAL1 divergent transcript [Source:HGNC Symbol;Acc:HGNC:55372]	0.0382	-26.178	-4.71	3.5138e-07	0.000247	30.18	0.98	2.34	6.25	27.95	15.16	9.46	119.9	2.18	0.06	2.29	1.33	0	0	1.75	0.27
ENSG00000143632	ACTA1	1	actin alpha 1, skeletal muscle [Source:HGNC Symbol;Acc:HGNC:129]	0.0235	-42.5532	-5.41	3.5872e-07	0.000249327	573.34	13.84	74.15	19.6	149.85	61.79	2889.88	244.77	0.04	32.08	3.32	27.47	12	13.79	1.1	20.88
ENSG00000283117	MGC4859	7	uncharacterized LOC79150 [Source:NCBI gene (formerly Entrezgene);Acc:79150]	0.0032	-312.5	-8.3	3.73215e-07	0.000256519	12.25	0.02	30.24	0	22.6	20.69	0	0	0.04	0	0	0	0	0	0.09	0
ENSG00000260430		16	novel transcript	0.0076	-131.579	-7.04	3.89054e-07	0.000264467	6.43	0.03	9.18	0	0.59	13.41	0	15.37	0.04	0	0	0	0	0	0.09	0.09
ENSG00000205002	AARD	8	alanine and arginine rich domain containing protein [Source:HGNC Symbol;Acc:HGNC:33842]	0.0177	-56.4972	-5.82	4.18628e-07	0.000281477	3.16	0.03	0.45	0.28	0.59	10.88	0.95	5.79	0	0.17	0.07	0	0	0	0	0
ENSG00000226292	RPS3AP10	1	RPS3A pseudogene 10 [Source:HGNC Symbol;Acc:HGNC:36036]	0.0043	-232.558	-7.87	4.83266e-07	0.000321445	10.09	0.02	0.09	0	39.84	0	7.72	12.89	0.04	0	0	0	0	0	0	0.09
ENSG00000261572		3	novel transcript, intronic to CMTM8	0.0078	-128.205	-7	4.93882e-07	0.000325011	8.04	0.04	14.76	0	19.62	0	13.71	0.12	0.04	0.06	0	0	0	0	0.09	0.09
ENSG00000252960	RN7SKP258	9	RN7SK pseudogene 258 [Source:HGNC Symbol;Acc:HGNC:45982]	0.0066	-151.515	-7.25	5.1494e-07	0.000333332	6.93	0.02	7.02	0	0	26.43	8.04	0.12	0.04	0.06	0	0	0	0	0	0.09
ENSG00000283378	CNTNAP3C	9	contactin associated protein family member 3C [Source:HGNC Symbol;Acc:HGNC:53878]	0.0404	-24.7525	-4.63	5.20131e-07	0.000333332	5.08	0.18	1.17	11.38	9.51	2.43	2.21	3.78	0.39	0	0	0.57	0	0	0	0.44
ENSG00000231878	SNRPFP1	20	small nuclear ribonucleoprotein polypeptide F pseudogene 1 [Source:HGNC Symbol;Acc:HGNC:16551]	0.0081	-123.457	-6.95	5.22692e-07	0.000333332	7.31	0.04	5.58	0.09	0	25.65	0	12.53	0.04	0.06	0	0	0	0	0.09	0.09
ENSG00000260475	SLC25A28-DT	10	SLC25A28 divergent transcript [Source:HGNC Symbol;Acc:HGNC:55979]	0.0036	-277.778	-8.11	5.46848e-07	0.000345178	17.68	0.03	0	0.09	88.01	0.1	0.16	17.74	0	0.06	0	0	0	0	0.09	0.09
ENSG00000134762	DSC3	18	desmocollin 3 [Source:HGNC Symbol;Acc:HGNC:3037]	0.0298	-33.557	-5.07	5.73896e-07	0.000357502	111.97	3.35	74.78	32.85	24.38	350.33	9.77	179.73	0	6.8	1.11	0	3.88	8.68	6.25	0.09
ENSG00000271754		6	novel transcript, antisense to POLR1C	0.0055	-181.818	-7.5	5.7793e-07	0.000357502	8.3	0.02	10.89	0	0	18.36	0	20.57	0.04	0.06	0	0	0	0	0	0.09
ENSG00000182253	SYNM	15	synemin [Source:HGNC Symbol;Acc:HGNC:24466]	0.1507	-6.6357	-2.73	5.90271e-07	0.000360586	216.94	32.09	197.44	31.73	55.3	144.37	412.14	460.68	14.45	51.91	39.54	35.27	16.59	34.73	33.07	31.18
ENSG00000238269	PAGE2B	X	PAGE family member 2B [Source:HGNC Symbol;Acc:HGNC:31805]	0.0005	-2000	-10.89	5.97096e-07	0.000360586	66.84	0.02	400.74	0	0	0	0.16	0.12	0	0.06	0	0	0	0	0.09	0
ENSG00000203995	ZYG11A	1	zyg-11 family member A, cell cycle regulator [Source:HGNC Symbol;Acc:HGNC:32058]	0.031	-32.2581	-5.01	6.08266e-07	0.000360586	9.91	0.25	30.6	0.09	18.43	2.04	4.26	4.02	0.65	0.06	0.07	0	0	0.51	0.18	0.53
ENSG00000218672	LINC03010	7	long intergenic non-protein coding RNA 3010 [Source:HGNC Symbol;Acc:HGNC:56135]	0.0107	-93.4579	-6.55	6.09308e-07	0.000360586	3.49	0.02	0.45	0	2.97	1.55	0.95	15.02	0.04	0	0	0.1	0	0	0	0
ENSG00000288817		X	novel transcript	0.0071	-140.845	-7.14	6.12062e-07	0.000360586	6.37	0.02	7.47	0	0	5.15	0.16	25.42	0.04	0.06	0	0	0	0	0	0.09
ENSG00000186204	CYP4F12	19	cytochrome P450 family 4 subfamily F member 12 [Source:HGNC Symbol;Acc:HGNC:18857]	0.0045	-222.222	-7.78	6.22758e-07	0.000363426	6.12	0.04	0	5.69	0	6.61	2.68	21.76	0	0	0	0	0.35	0	0	0
ENSG00000112936	C7	5	complement C7 [Source:HGNC Symbol;Acc:HGNC:1346]	0.0552	-18.1159	-4.18	6.58477e-07	0.000377249	24.59	1.34	5.13	7.28	6.54	50.71	58.47	19.39	1.05	1.35	0.3	3.23	0	2.04	2.76	0
ENSG00000254691		11	novel transcript	0.0049	-204.082	-7.68	6.58641e-07	0.000377249	7.4	0.02	5.49	0	0	28.27	0	10.64	0.04	0	0	0	0	0	0.09	0
ENSG00000228709	LINC02575	21	long intergenic non-protein coding RNA 2575 [Source:HGNC Symbol;Acc:HGNC:53747]	0.0117	-85.4701	-6.42	6.68024e-07	0.000379113	5.29	0.03	5.49	0	22	0.1	2.05	2.13	0	0.06	0	0.1	0	0	0.09	0
ENSG00000170421	KRT8	12	keratin 8 [Source:HGNC Symbol;Acc:HGNC:6446]	0.0764	-13.089	-3.71	6.9006e-07	0.000388058	41.52	2.84	113.03	4.11	83.84	16.42	10.09	21.64	0.57	5.06	3.76	1.9	0.35	5.62	5.14	0.36
ENSG00000151790	TDO2	4	tryptophan 2,3-dioxygenase [Source:HGNC Symbol;Acc:HGNC:11708]	0.0254	-39.3701	-5.3	7.8771e-07	0.000435062	30.33	0.69	122.84	0.09	0.59	4.95	26.32	27.2	0.31	1.35	0.07	1.71	0.35	0	0.18	1.51
ENSG00000122756	CNTFR	9	ciliary neurotrophic factor receptor [Source:HGNC Symbol;Acc:HGNC:2170]	0.0176	-56.8182	-5.83	7.96356e-07	0.000435945	5.9	0.2	2.7	3.27	1.19	1.94	4.57	21.76	0	0	0	0.19	0.35	1.02	0	0
ENSG00000279140		14	novel transcript	0.0372	-26.8817	-4.75	8.04035e-07	0.000436288	3.83	0.15	1.17	1.77	4.76	0.87	1.42	13.01	0.04	0.06	0.22	0	0	0.51	0.18	0.18
ENSG00000128591	FLNC	7	filamin C [Source:HGNC Symbol;Acc:HGNC:3756]	0.1276	-7.83699	-2.97	8.60402e-07	0.000462814	496.82	64.11	328.3	279.4	568.48	63.34	1535.41	205.98	25.85	103.7	30.76	114.35	23.66	88.86	84.23	41.49
ENSG00000113396	SLC27A6	5	solute carrier family 27 member 6 [Source:HGNC Symbol;Acc:HGNC:11000]	0.0158	-63.2911	-5.98	8.81886e-07	0.000470281	3.93	0.04	1.17	0.09	1.19	1.94	1.1	18.09	0	0.28	0	0	0	0	0	0
ENSG00000184292	TACSTD2	1	tumor associated calcium signal transducer 2 [Source:HGNC Symbol;Acc:HGNC:11530]	0.0556	-17.9856	-4.17	9.60034e-07	0.000507579	13.62	0.86	1.53	22.86	4.16	10.59	37.98	4.61	0.44	1.12	0.81	1.24	0	1.53	1.75	0
ENSG00000288013		11	novel transcript	0.0092	-108.696	-6.77	1.04641e-06	0.000548559	5.17	0.03	6.48	0	0.59	13.7	10.24	0	0.04	0	0	0	0	0	0.09	0.09
ENSG00000250988	SNHG21	15	small nucleolar RNA host gene 21 [Source:HGNC Symbol;Acc:HGNC:50284]	0.067	-14.9254	-3.9	1.06108e-06	0.000551574	11.16	0.6	1.8	1.59	22	6.99	2.05	32.52	0.13	1.24	0.89	0.86	0.35	0	1.19	0.18
ENSG00000164530	PI16	6	peptidase inhibitor 16 [Source:HGNC Symbol;Acc:HGNC:21245]	0.0508	-19.685	-4.3	1.12698e-06	0.000580947	20.3	0.99	3.42	8.31	9.51	59.46	35.78	5.32	0.04	2.3	0	2.28	1.06	0.51	1.65	0.09
ENSG00000173991	TCAP	17	titin-cap [Source:HGNC Symbol;Acc:HGNC:11610]	0.0359	-27.8552	-4.8	1.16271e-06	0.000592013	73.5	2.75	14.76	6.72	22	17.97	326.09	53.45	0.04	6.01	0.96	3.04	0	7.66	0.46	3.82
ENSG00000289089		7	novel transcript	0.0263	-38.0228	-5.25	1.16758e-06	0.000592013	11.95	0.31	18.45	12.5	11.89	0.1	0	28.73	0.31	0.34	0	0.48	0	0.51	0.73	0.09
ENSG00000272046		13	novel transcript	0.007	-142.857	-7.15	1.21971e-06	0.000613413	8.24	0.04	7.92	12.97	28.54	0	0	0	0.04	0.06	0	0	0	0	0.09	0.09
ENSG00000155974	GRIP1	12	glutamate receptor interacting protein 1 [Source:HGNC Symbol;Acc:HGNC:18708]	0.0634	-15.7729	-3.98	1.2363e-06	0.000616746	15.51	1.07	14.49	34.71	29.73	10.2	1.1	2.84	0.31	1.74	0.44	1.14	1.06	2.04	0	1.87
ENSG00000214872	SMTNL1	11	smoothelin like 1 [Source:HGNC Symbol;Acc:HGNC:32394]	0.0006	-1666.67	-10.7	1.25853e-06	0.000618591	52.97	0.02	0	0	0.59	0	317.11	0.12	0	0.06	0	0	0	0	0.09	0
ENSG00000287745		6	novel transcript, sense intronic to MLIP	0.0089	-112.36	-6.81	1.26e-06	0.000618591	3.98	0.02	0	0	0.59	6.51	9.3	7.45	0	0.06	0	0	0	0	0	0.09
ENSG00000254302		8	novel transcript	0.0049	-204.082	-7.66	1.3673e-06	0.000665981	11.23	0.02	19.44	0.09	47.57	0.1	0.16	0	0.04	0.06	0	0	0	0	0.09	0
ENSG00000211694	TRGV10	7	T cell receptor gamma variable 10 (non-functional) [Source:HGNC Symbol;Acc:HGNC:12285]	0.0043	-232.558	-7.85	1.48099e-06	0.000715722	8.86	0.02	6.57	0	22	0	24.59	0	0	0.06	0	0	0	0	0.09	0
ENSG00000115468	EFHD1	2	EF-hand domain family member D1 [Source:HGNC Symbol;Acc:HGNC:29556]	0.0748	-13.369	-3.74	1.86188e-06	0.000880218	25.59	2.29	5.58	57.67	2.97	20.21	10.56	56.52	0	4.33	1.18	2	3.88	2.55	3.03	1.33
ENSG00000171517	LPAR3	1	lysophosphatidic acid receptor 3 [Source:HGNC Symbol;Acc:HGNC:14298]	0.0652	-15.3374	-3.94	1.8635e-06	0.000880218	17.72	1.1	7.65	2.61	6.54	61.01	6.15	22.35	0.04	2.36	0.37	1.43	0.35	2.04	2.11	0.09
ENSG00000286555		11	novel transcript, antisense to ARAP1	0.0098	-102.041	-6.67	1.86857e-06	0.000880218	4.48	0.02	0	0	0.59	9.72	11.98	4.61	0.04	0.06	0	0	0	0	0	0.09
ENSG00000130413	STK33	11	serine/threonine kinase 33 [Source:HGNC Symbol;Acc:HGNC:14568]	0.0708	-14.1243	-3.82	1.87828e-06	0.000880218	17.82	1.12	39.78	7.47	14.87	34.97	7.57	2.25	0.22	2.42	1.18	2.57	0	0	2.2	0.36
ENSG00000236860	RPL39P29	13	ribosomal protein L39 pseudogene 29 [Source:HGNC Symbol;Acc:HGNC:35808]	0.0071	-140.845	-7.14	1.92371e-06	0.000894729	4.94	0.02	0	0	0	9.81	9.77	10.05	0	0.06	0	0	0	0	0.09	0
ENSG00000288828		18	novel transcript	0.0052	-192.308	-7.58	1.99463e-06	0.00092079	7.69	0.02	20.61	0	19.03	6.51	0	0	0.04	0	0	0	0	0	0	0.09
ENSG00000213754	KPNA4P1	X	KPNA4 pseudogene 1 [Source:HGNC Symbol;Acc:HGNC:54976]	0.0037	-270.27	-8.09	2.02045e-06	0.000925799	9.75	0.02	0	0	0	30.89	0.16	27.43	0.04	0	0	0	0	0	0.09	0
ENSG00000229847	EMX2OS	10	EMX2 opposite strand/antisense RNA [Source:HGNC Symbol;Acc:HGNC:18511]	0.133	-7.5188	-2.91	2.21357e-06	0.000995883	7.05	0.89	2.16	4.67	8.92	9.81	1.73	15.02	0.96	0.84	0.59	0.95	1.06	1.02	0.55	1.15
ENSG00000101680	LAMA1	18	laminin subunit alpha 1 [Source:HGNC Symbol;Acc:HGNC:6481]	0.1571	-6.36537	-2.67	2.2217e-06	0.000995883	50.39	6.54	42.12	11.66	159.96	9.52	12.77	66.34	5.98	6.85	4.28	11.6	4.59	6.13	6.61	6.31
ENSG00000225345	SNX18P3	9	sorting nexin 18 pseudogene 3 [Source:HGNC Symbol;Acc:HGNC:39611]	0.0226	-44.2478	-5.47	2.43773e-06	0.00108486	2.61	0.08	2.25	3.55	3.57	4.66	1.42	0.24	0	0.17	0	0	0	0.51	0	0
ENSG00000260162		16	novel transcript	0.0064	-156.25	-7.29	2.4967e-06	0.00109488	4.99	0.02	3.96	0.09	0.59	0.1	25.22	0	0.04	0	0	0	0	0	0.09	0
ENSG00000222036	POTEM	14	POTE ankyrin domain family member M [Source:HGNC Symbol;Acc:HGNC:37096]	0.0109	-91.7431	-6.52	2.5008e-06	0.00109488	3.53	0.02	11.07	5.97	0	3.98	0.16	0	0.04	0.06	0	0	0	0	0.09	0
ENSG00000204936	CD177	19	CD177 molecule [Source:HGNC Symbol;Acc:HGNC:30072]	0.0053	-188.679	-7.57	2.54575e-06	0.00110124	26.51	0.12	0	36.3	0	122.61	0.16	0	0.09	0.17	0.07	0.1	0	0	0.55	0
ENSG00000156427	FGF18	5	fibroblast growth factor 18 [Source:HGNC Symbol;Acc:HGNC:3674]	0.0652	-15.3374	-3.94	2.56498e-06	0.00110185	7.26	0.38	2.7	1.03	7.14	20.5	7.25	4.97	0.04	1.01	0.89	0.29	0	0	0.83	0
ENSG00000251538	LINC02201	5	long intergenic non-protein coding RNA 2201 [Source:HGNC Symbol;Acc:HGNC:53067]	0.0056	-178.571	-7.49	2.5865e-06	0.00110344	7.06	0.02	8.82	6.16	27.35	0	0	0	0.04	0	0	0	0	0	0	0.09
ENSG00000159217	IGF2BP1	17	insulin like growth factor 2 mRNA binding protein 1 [Source:HGNC Symbol;Acc:HGNC:28866]	0.0282	-35.461	-5.15	2.6051e-06	0.00110376	146.63	3.7	439.17	15.86	346.08	66.35	0.16	12.18	0.04	8.37	1.99	0	5.3	8.68	2.2	3.02
ENSG00000236485	LINC01945	2	long intergenic non-protein coding RNA 1945 [Source:HGNC Symbol;Acc:HGNC:52769]	0.002	-500	-8.97	2.62502e-06	0.00110463	22.81	0.02	0	0	121.31	0.1	15.45	0	0.04	0	0	0	0	0	0.09	0
ENSG00000132688	NES	1	nestin [Source:HGNC Symbol;Acc:HGNC:7756]	0.155	-6.45161	-2.69	2.65424e-06	0.00110938	507.49	71.78	187.01	130.55	905.05	100.65	438.46	1283.2	11.26	140.1	66.24	94.68	40.96	77.63	67.23	76.13
ENSG00000201823	SNORD48	6	small nucleolar RNA, C/D box 48 [Source:HGNC Symbol;Acc:HGNC:10188]	0.009	-111.111	-6.8	2.69743e-06	0.00111987	7.21	0.04	0	0	18.43	14.09	10.72	0	0.04	0.06	0	0	0	0	0.09	0.09
ENSG00000188659	SAXO2	15	stabilizer of axonemal microtubules 2 [Source:HGNC Symbol;Acc:HGNC:33727]	0.0675	-14.8148	-3.89	2.72934e-06	0.00112556	5.68	0.34	1.26	4.39	0.59	11.27	4.26	12.3	0	0.84	0.59	0.48	0	0	0.64	0.18
ENSG00000204767	INSYN2B	5	inhibitory synaptic factor family member 2B [Source:HGNC Symbol;Acc:HGNC:37271]	0.0575	-17.3913	-4.12	2.76084e-06	0.00112705	6.98	0.44	2.34	1.4	4.76	20.21	2.52	10.64	0.13	0.67	0	0	0.35	1.53	0.28	0.53
ENSG00000289624		18	novel transcript	0.0025	-400	-8.66	2.7694e-06	0.00112705	13.97	0.02	19.62	0	0	0	0	64.21	0.04	0	0	0	0	0	0.09	0
ENSG00000223416	RPS26P15	1	ribosomal protein S26 pseudogene 15 [Source:HGNC Symbol;Acc:HGNC:35680]	0.0087	-114.943	-6.84	2.85165e-06	0.00114987	5.68	0.02	10.89	0	14.87	0	8.2	0.12	0.04	0.06	0	0	0	0	0.09	0
ENSG00000253666		8	novel transcript	0.01	-100	-6.64	2.86264e-06	0.00114987	3.45	0.02	0	0	0.59	3.11	5.67	11.35	0.04	0	0	0	0	0	0	0.09
ENSG00000282639	IGHV3-64D	14	immunoglobulin heavy variable 3-64D [Source:HGNC Symbol;Acc:HGNC:49603]	0.0027	-370.37	-8.51	2.9798e-06	0.00118921	16.66	0.02	0	0	0	73.35	0	26.61	0.04	0.06	0	0	0	0	0.09	0
ENSG00000120669	SOHLH2	13	spermatogenesis and oogenesis specific basic helix-loop-helix 2 [Source:HGNC Symbol;Acc:HGNC:26026]	0.001	-1000	-10.02	3.11501e-06	0.00122733	36.68	0.02	219.94	0	0	0	0	0.12	0	0.06	0	0	0	0	0.09	0
ENSG00000257935	LHX5-AS1	12	LHX5 antisense RNA 1 [Source:HGNC Symbol;Acc:HGNC:49570]	0.0068	-147.059	-7.2	3.24e-06	0.00126332	10.95	0.04	0.09	0.09	50.54	14.96	0	0	0.04	0.06	0	0	0	0	0.09	0.09
ENSG00000171033	PKIA	8	cAMP-dependent protein kinase inhibitor alpha [Source:HGNC Symbol;Acc:HGNC:9017]	0.1073	-9.31966	-3.22	3.24718e-06	0.00126332	43.54	4.35	37.8	10.17	81.47	3.01	107.96	20.81	0.57	8.65	2.07	8.36	2.12	4.6	6.15	2.31
ENSG00000130957	FBP2	9	fructose-bisphosphatase 2 [Source:HGNC Symbol;Acc:HGNC:3607]	0.0045	-222.222	-7.8	3.28614e-06	0.00127048	2.9	0	0	0.09	3.57	0.58	12.92	0.24	0	0	0	0	0	0	0	0
ENSG00000164532	TBX20	7	T-box transcription factor 20 [Source:HGNC Symbol;Acc:HGNC:11598]	0.0445	-22.4719	-4.49	3.32122e-06	0.00127607	18.81	1	17.82	38.07	30.33	1.55	0.16	24.95	0.31	1.4	0	0.1	1.41	3.06	1.1	0.62
ENSG00000289918		14	novel transcript	0.0056	-178.571	-7.49	3.80166e-06	0.00145165	5.89	0.02	10.35	0	0.59	0.1	24.27	0	0.04	0	0	0	0	0	0	0.09
ENSG00000099869	IGF2-AS	11	IGF2 antisense RNA [Source:HGNC Symbol;Acc:HGNC:14062]	0.0634	-15.7729	-3.98	3.83772e-06	0.00145643	6.71	0.5	4.86	13.72	1.19	12.73	2.68	5.08	0.87	0	0.66	0.29	0	1.53	0.09	0.53
ENSG00000287320		4	novel transcript	0.0011	-909.091	-9.87	4.01507e-06	0.0015	33.04	0.02	198.16	0	0	0.1	0	0	0	0.06	0	0	0	0	0.09	0
ENSG00000164659	ELAPOR2	7	endosome-lysosome associated apoptosis and autophagy regulator family member 2 [Source:HGNC Symbol;Acc:HGNC:21945]	0.1267	-7.89266	-2.98	4.02239e-06	0.0015	55.29	6.6	43.74	11.57	75.52	104.83	89.84	6.27	1.48	12.25	2.73	9.51	6	7.66	12.22	0.98
ENSG00000213683		22	small nuclear ribonucleoprotein polypeptide A' (SNRPA1) pseudogene	0.0201	-49.7512	-5.64	4.12288e-06	0.00152394	2.68	0.04	2.79	0.09	0	3.01	10.09	0.12	0.04	0.06	0	0	0	0	0.09	0.09
ENSG00000121381	TAS2R9	12	taste 2 receptor member 9 [Source:HGNC Symbol;Acc:HGNC:14917]	0.012	-83.3333	-6.38	4.1388e-06	0.00152394	2.94	0.02	7.02	0	0.59	4.95	5.04	0	0	0.06	0	0	0	0	0.09	0
ENSG00000234232	PDE4DIPP7	1	PDE4DIP pseudogene 7 [Source:HGNC Symbol;Acc:HGNC:55098]	0.0048	-208.333	-7.71	4.35584e-06	0.00159436	9.93	0.02	0	0.09	51.73	7.58	0.16	0	0.04	0	0	0	0	0	0	0.09
ENSG00000267793		Y	ADAM metallopeptidase domain (ADAM) pseudogene	0.0038	-263.158	-8.03	4.52006e-06	0.00164474	12.65	0.03	30.51	0	0	0	0	45.41	0	0.06	0	0	0	0	0.09	0.09
ENSG00000231908	IDH1-AS1	2	IDH1 antisense RNA 1 [Source:HGNC Symbol;Acc:HGNC:40292]	0.0067	-149.254	-7.23	4.63616e-06	0.00166944	7.15	0.02	0	5.88	26.16	0	10.87	0	0.04	0.06	0	0	0	0	0.09	0
ENSG00000125735	TNFSF14	19	TNF superfamily member 14 [Source:HGNC Symbol;Acc:HGNC:11930]	0.0544	-18.3824	-4.2	4.6419e-06	0.00166944	7.01	0.4	1.08	13.9	0	13.02	8.83	5.2	0.65	0.22	0	0.86	0.35	0	0.92	0.18
ENSG00000133063	CHIT1	1	chitinase 1 [Source:HGNC Symbol;Acc:HGNC:1936]	0.0515	-19.4175	-4.28	4.88196e-06	0.00174563	3.22	0.22	0.27	7.65	1.78	5.54	1.26	2.84	0.09	0.34	0.07	0	0.35	0.51	0.18	0.18
ENSG00000230535	BASP1P1	13	BASP1 pseudogene 1 [Source:HGNC Symbol;Acc:HGNC:39418]	0.1199	-8.34028	-3.06	4.91985e-06	0.00174906	12.73	1.35	7.92	8.96	39.25	2.62	12.92	4.73	0.92	1.8	0.81	2	0	2.55	1.1	1.6
ENSG00000286830		7	novel transcript	0.011	-90.9091	-6.5	5.15643e-06	0.00182074	5.13	0.04	13.5	0	0	0.1	0.16	17.03	0.04	0.06	0	0	0	0	0.09	0.09
ENSG00000131781	FMO5	1	flavin containing dimethylaniline monoxygenase 5 [Source:HGNC Symbol;Acc:HGNC:3773]	0.0928	-10.7759	-3.43	5.18034e-06	0.00182074	14.44	1.72	2.25	53.29	8.92	7.48	4.41	10.29	1.83	1.35	0.3	2.09	2.82	2.04	1.1	2.22
ENSG00000181359	HSP90AA6P	4	heat shock protein 90 alpha family class A member 6, pseudogene [Source:HGNC Symbol;Acc:HGNC:32536]	0.1497	-6.68003	-2.74	5.27174e-06	0.00183753	79.34	9.88	25.2	19.5	311.59	19.92	79.12	20.69	12.09	5.79	5.31	7.6	7.06	22.47	12.86	5.86
ENSG00000254877		11	cAMP-dependent protein kinase type II-alpha regulatory subunit (PRKAR2A) pseudogene	0.029	-34.4828	-5.11	5.47805e-06	0.00189311	1.08	0.02	0.54	2.05	0.59	1.94	0.16	1.18	0	0.06	0	0.1	0	0	0	0
ENSG00000259786	LINC02109	5	long intergenic non-protein coding RNA 2109 [Source:HGNC Symbol;Acc:HGNC:52964]	0.009	-111.111	-6.79	5.52437e-06	0.00189851	7.83	0.04	0	0	27.35	19.33	0.16	0.12	0.04	0.06	0	0	0	0	0.09	0.09
ENSG00000184937	WT1	11	WT1 transcription factor [Source:HGNC Symbol;Acc:HGNC:12796]	0.0625	-16	-4	6.27405e-06	0.00214424	14.69	1	7.74	4.95	14.87	32.25	23.48	4.85	0.04	1.63	0.07	0.1	1.41	3.06	1.65	0
ENSG00000260496		16	novel transcript	0.0024	-416.667	-8.69	6.31348e-06	0.00214585	14.26	0.02	0	0.09	0	0.1	0	85.37	0.04	0	0	0	0	0	0.09	0
ENSG00000274080		7	novel transcript	0.0114	-87.7193	-6.46	6.48866e-06	0.00218517	1.29	0	0.72	0	2.38	1.55	0.47	2.6	0	0	0	0	0	0	0	0
ENSG00000259548		15	novel transcript	0.0141	-70.922	-6.15	6.49979e-06	0.00218517	1.76	0.01	0.45	1.03	0	3.59	0.16	5.32	0	0	0	0.1	0	0	0	0
ENSG00000227719		7	novel transcript	0.0135	-74.0741	-6.21	6.66435e-06	0.00220938	2.67	0.02	2.52	0	0.59	4.95	0	7.92	0.04	0	0	0	0	0	0	0.09
ENSG00000285897		17	novel transcript	0.0656	-15.2439	-3.93	6.6678e-06	0.00220938	1.49	0.07	2.07	1.68	2.97	0.97	0.79	0.47	0.13	0.06	0.07	0	0	0	0.28	0
ENSG00000268529	CYP2T3P	19	cytochrome P450 family 2 subfamily T member 3, pseudogene [Source:HGNC Symbol;Acc:HGNC:18853]	0.0068	-147.059	-7.2	6.67895e-06	0.00220938	6.35	0.02	0	0	25.57	4.66	7.88	0	0.04	0	0	0	0	0	0	0.09
ENSG00000255026		11	novel transcript	0.024	-41.6667	-5.38	6.76239e-06	0.00222508	3.8	0.06	0	5.79	11.3	2.62	0	3.07	0.09	0.06	0	0.1	0	0	0.28	0
ENSG00000121211	MND1	4	meiotic nuclear divisions 1 [Source:HGNC Symbol;Acc:HGNC:24839]	0.0086	-116.279	-6.86	6.86943e-06	0.00224834	5.97	0.02	11.25	0	16.65	0	0	7.92	0.04	0.06	0	0	0	0	0.09	0
ENSG00000111537	IFNG	12	interferon gamma [Source:HGNC Symbol;Acc:HGNC:5438]	0.0058	-172.414	-7.43	7.06711e-06	0.00229115	6.85	0.04	11.16	29.96	0	0	0	0	0.04	0.06	0	0	0	0	0.09	0.09
ENSG00000106538	RARRES2	7	retinoic acid receptor responder 2 [Source:HGNC Symbol;Acc:HGNC:9868]	0.1073	-9.31966	-3.22	7.07432e-06	0.00229115	48.89	5.56	15.75	102.84	95.74	28.37	38.93	11.71	1.27	10.56	1.62	14.16	1.41	4.09	10.56	0.8
ENSG00000270038		14	novel transcript	0.0027	-370.37	-8.53	7.12238e-06	0.00229471	15.78	0.02	37.62	0	57.09	0	0	0	0	0.06	0	0	0	0	0.09	0
ENSG00000088340	FER1L4	20	fer-1 like family member 4 (pseudogene) [Source:HGNC Symbol;Acc:HGNC:15801]	0.1416	-7.06215	-2.82	7.19097e-06	0.0023048	48.95	7.05	8.19	58.7	38.06	83.55	11.19	94	10.13	4.04	5.68	11.22	3.18	7.66	13.41	1.07
ENSG00000260778	MIR3677HG	16	MIR3677 and MIR940 host gene [Source:HGNC Symbol;Acc:HGNC:55382]	0.0652	-15.3374	-3.94	7.44384e-06	0.00237355	4.66	0.25	1.26	3.08	4.16	2.91	0.95	15.61	0.52	0	0.07	0.67	0	0	0.64	0.09
ENSG00000239570	SETP11	3	SET pseudogene 11 [Source:HGNC Symbol;Acc:HGNC:42930]	0.0042	-238.095	-7.91	7.57058e-06	0.00239772	8.67	0.02	33.48	0	0	18.56	0	0	0	0.06	0	0	0	0	0.09	0
ENSG00000268144	NIFKP6	19	nucleolar protein interacting with the FHA domain of MKI67 pseudogene 6 [Source:HGNC Symbol;Acc:HGNC:44954]	0.0033	-303.03	-8.24	7.59716e-06	0.00239772	9.87	0.02	0	0	0	9.42	49.8	0	0	0.06	0	0	0	0	0.09	0
ENSG00000116690	PRG4	1	proteoglycan 4 [Source:HGNC Symbol;Acc:HGNC:9364]	0.086	-11.6279	-3.54	7.79689e-06	0.00244826	50.26	4.32	17.37	16.14	45.19	63.83	143.9	15.14	0.48	8.48	1.25	8.17	0.35	7.15	8.45	0.18
ENSG00000246465		16	novel transcript LOC100506705	0.0027	-370.37	-8.51	7.89741e-06	0.0024673	20.93	0.02	19.17	0	106.44	0	0	0	0.04	0.06	0	0	0	0	0.09	0
ENSG00000105048	TNNT1	19	troponin T1, slow skeletal type [Source:HGNC Symbol;Acc:HGNC:11948]	0.054	-18.5185	-4.21	7.94161e-06	0.00246864	253.91	14.05	32.49	21.37	169.47	13.41	1169.29	117.42	0.09	30.45	10.99	25.95	4.94	15.83	22.32	1.87
ENSG00000286208		2	novel transcript	0.003	-333.333	-8.36	8.18093e-06	0.00251773	47.09	0.11	260.71	0	0	21.86	0	0	0	0.45	0	0.1	0	0	0.37	0
ENSG00000280916	FOXCUT	6	FOXC1 upstream transcript [Source:HGNC Symbol;Acc:HGNC:50650]	0.0342	-29.2398	-4.87	8.23066e-06	0.0025192	8.04	0.3	0.99	1.59	8.92	1.65	32.62	2.48	0.39	0	0.07	0	1.41	0	0.55	0
ENSG00000260691	ANKRD20A1	9	ankyrin repeat domain 20 family member A1 [Source:HGNC Symbol;Acc:HGNC:23665]	0.025	-40	-5.32	8.26714e-06	0.0025192	11.13	0.26	30.24	14.74	0	7.97	0	13.83	0.04	0.67	0	0.67	0	0	0.73	0
ENSG00000227725	POLR2MP1	4	POLR2M pseudogene 1 [Source:HGNC Symbol;Acc:HGNC:15712]	0.011	-90.9091	-6.5	8.33306e-06	0.00252684	4.6	0.02	6.12	0	13.68	0.1	7.72	0	0.04	0.06	0	0	0	0	0	0.09
ENSG00000241929		3	WD repeat domain 70 (WDR70) pseudogene	0.0089	-112.36	-6.82	8.51164e-06	0.0025684	5.96	0.04	0.09	7.19	0	28.47	0	0	0.04	0.06	0	0	0	0	0.09	0.09
ENSG00000158022	TRIM63	1	tripartite motif containing 63 [Source:HGNC Symbol;Acc:HGNC:16007]	0.083	-12.0482	-3.59	8.65084e-06	0.00259773	15.51	1.39	4.77	5.04	4.16	1.36	67.3	10.41	0.26	2.36	0.96	0.95	2.12	2.04	0.46	1.95
ENSG00000146453	PNLDC1	6	PARN like ribonuclease domain containing exonuclease 1 [Source:HGNC Symbol;Acc:HGNC:21185]	0.0249	-40.1606	-5.33	8.73e-06	0.00260463	4.83	0.07	0	0	18.43	2.53	5.99	2.01	0.13	0.06	0.07	0.1	0	0	0	0.18
ENSG00000125726	CD70	19	CD70 molecule [Source:HGNC Symbol;Acc:HGNC:11937]	0.0583	-17.1527	-4.1	8.75803e-06	0.00260463	2.61	0.11	1.71	0	3.57	4.47	3.31	2.6	0.09	0.22	0	0.1	0	0	0.37	0.09
ENSG00000240671	IGKV1-8	2	immunoglobulin kappa variable 1-8 [Source:HGNC Symbol;Acc:HGNC:5743]	0.0058	-172.414	-7.42	9.072e-06	0.0026834	5.12	0.02	5.76	24.82	0	0	0	0.12	0.04	0.06	0	0	0	0	0.09	0
ENSG00000249421	ADAMTS19-AS1	5	ADAMTS19 antisense RNA 1 [Source:HGNC Symbol;Acc:HGNC:40797]	0.0087	-114.943	-6.84	9.10964e-06	0.0026834	4.69	0.02	6.03	0	11.3	10.78	0	0	0.04	0	0	0	0	0	0	0.09
ENSG00000257761		12	novel transcript, antisense to LGR5	0.0071	-140.845	-7.13	9.30323e-06	0.00272743	5.94	0.02	0	0.09	19.03	16.42	0	0.12	0.04	0	0	0	0	0	0.09	0
ENSG00000230832	SSBL4P	1	small RNA binding exonuclease protection factor La like 4, pseudogene [Source:HGNC Symbol;Acc:HGNC:54985]	0.0754	-13.2626	-3.73	9.46125e-06	0.00276068	2.55	0.16	0.99	1.68	2.97	1.07	7.88	0.71	0.13	0.28	0	0.38	0	0	0.18	0.27
ENSG00000251363	LINC02315	14	long intergenic non-protein coding RNA 2315 [Source:HGNC Symbol;Acc:HGNC:53234]	0.0048	-208.333	-7.69	9.54367e-06	0.00276292	15.48	0.04	13.77	0	79.09	0	0	0	0.04	0.06	0	0	0	0	0.09	0.09
ENSG00000180071	ANKRD18A	9	ankyrin repeat domain 18A [Source:HGNC Symbol;Acc:HGNC:23643]	0.0693	-14.43	-3.85	9.58413e-06	0.00276292	13.93	1.02	20.07	4.48	22.6	14.18	15.6	6.62	0.04	2.02	0	0	0.35	4.09	1.19	0.44
ENSG00000241563	CORT	1	cortistatin [Source:HGNC Symbol;Acc:HGNC:2257]	0.0155	-64.5161	-6.01	9.60292e-06	0.00276292	2.9	0.02	2.7	0	0	5.44	0.16	9.1	0.04	0.06	0	0	0	0	0.09	0
ENSG00000277883	NLRP3P1	X	NLR family pyrin domain containing 3 pseudogene 1 [Source:HGNC Symbol;Acc:HGNC:29886]	0.0393	-25.4453	-4.67	9.99244e-06	0.00286168	1.36	0.04	1.71	2.61	1.19	0.78	0.47	1.42	0.04	0	0	0.29	0	0	0	0
ENSG00000265933	LINC00668	18	long intergenic non-protein coding RNA 668 [Source:HGNC Symbol;Acc:HGNC:44328]	0.0049	-204.082	-7.66	1.01148e-05	0.00287616	8.86	0.02	17.91	0	35.08	0	0.16	0	0	0.06	0	0	0	0	0.09	0
ENSG00000276578		19	sulfotransferase family, cytosolic, 2A, dehydroepiandrosterone (DHEA)-preferring, member 1 (SULT2A1) pseudogene	0.0064	-156.25	-7.29	1.0136e-05	0.00287616	5.2	0.02	0	0.09	0	0	15.6	15.49	0.04	0	0	0	0	0	0	0.09
ENSG00000235175	RPL26P37	Y	ribosomal protein L26 pseudogene 37 [Source:HGNC Symbol;Acc:HGNC:36004]	0.0087	-114.943	-6.85	1.05219e-05	0.00297203	4.84	0.02	0	0	14.27	8.65	6.15	0	0	0.06	0	0	0	0	0	0.09
ENSG00000126787	DLGAP5	14	DLG associated protein 5 [Source:HGNC Symbol;Acc:HGNC:16864]	0.1593	-6.27746	-2.65	1.06081e-05	0.00298033	57.8	8.56	195.74	15.96	69.57	11.85	27.9	25.78	9.82	6.18	4.06	16.16	3.53	12.26	8.91	7.55
ENSG00000096060	FKBP5	6	FKBP prolyl isomerase 5 [Source:HGNC Symbol;Acc:HGNC:3721]	0.1216	-8.22368	-3.04	1.06476e-05	0.00298033	614.76	98.25	147.59	2215.32	132.61	141.06	430.27	621.73	37.55	154.87	52.15	97.62	49.43	206.84	140.44	47.08
ENSG00000202082	RNU6-290P	5	RNA, U6 small nuclear 290, pseudogene [Source:HGNC Symbol;Acc:HGNC:47253]	0.0126	-79.3651	-6.31	1.07224e-05	0.00298772	3.56	0.02	6.03	0	0	7.77	0	7.57	0.04	0.06	0	0	0	0	0.09	0
ENSG00000154639	CXADR	21	CXADR Ig-like cell adhesion molecule [Source:HGNC Symbol;Acc:HGNC:2559]	0.0187	-53.4759	-5.74	1.13608e-05	0.00315143	51.27	0.85	235.78	8.4	45.79	17.49	0.16	0	0.04	2.02	0.96	2.09	0	0	1.65	0
ENSG00000182912	TSPEAR-AS2	21	TSPEAR antisense RNA 2 [Source:HGNC Symbol;Acc:HGNC:16428]	0.0163	-61.3497	-5.94	1.14489e-05	0.00316168	5.87	0.04	6.3	0	27.95	0.39	0	0.59	0.13	0.06	0.07	0.1	0	0	0	0
ENSG00000204588	LINC01123	2	long intergenic non-protein coding RNA 1123 [Source:HGNC Symbol;Acc:HGNC:49269]	0.0182	-54.9451	-5.78	1.18035e-05	0.00324513	3.18	0.04	0.09	0	0.59	4.86	0.16	13.36	0.04	0.06	0	0	0	0	0.09	0.09
ENSG00000211668	IGLV2-11	22	immunoglobulin lambda variable 2-11 [Source:HGNC Symbol;Acc:HGNC:5887]	0.0047	-212.766	-7.72	1.19457e-05	0.00326707	8.75	0.02	25.38	0	0	0	27.11	0	0.04	0.06	0	0	0	0	0.09	0
ENSG00000011677	GABRA3	X	gamma-aminobutyric acid type A receptor subunit alpha3 [Source:HGNC Symbol;Acc:HGNC:4077]	0.0165	-60.6061	-5.92	1.1989e-05	0.00326707	12.48	0.15	45	0.09	22	7.77	0	0	0.04	0.51	0	0.1	0	0	0.09	0.44
ENSG00000235875	ARHGEF7-AS2	13	ARHGEF7 antisense RNA 2 [Source:HGNC Symbol;Acc:HGNC:40717]	0.0173	-57.8035	-5.85	1.21184e-05	0.00328786	2.75	0.03	0	0	0.59	7.19	4.1	4.61	0.04	0	0	0	0	0	0.09	0.09
ENSG00000287910		17	novel transcript	0.0088	-113.636	-6.83	1.22212e-05	0.00330128	3	0.02	0	8.03	0	0.1	9.77	0.12	0.04	0	0	0	0	0	0.09	0
ENSG00000182585	EPGN	4	epithelial mitogen [Source:HGNC Symbol;Acc:HGNC:17470]	0.0583	-17.1527	-4.1	1.22892e-05	0.00330522	3.23	0.16	1.98	0.65	8.92	3.21	3.78	0.83	0.35	0	0.07	0	0	0.51	0.37	0
ENSG00000261821		15	novel transcript, antisense to CYP11A1	0.0723	-13.8313	-3.79	1.25891e-05	0.00336196	9.07	0.68	3.15	5.51	3.57	1.65	1.42	39.14	0.17	1.01	0.74	0.29	1.41	0.51	1.29	0
ENSG00000234068	PAGE2	X	PAGE family member 2 [Source:HGNC Symbol;Acc:HGNC:31804]	0.0022	-454.545	-8.8	1.26089e-05	0.00336196	19.28	0.02	115.55	0	0	0	0.16	0	0.04	0.06	0	0	0	0	0.09	0
ENSG00000260230	FRRS1L	9	ferric chelate reductase 1 like [Source:HGNC Symbol;Acc:HGNC:1362]	0.0484	-20.6612	-4.37	1.26674e-05	0.00336306	5.11	0.15	1.71	2.24	22	2.91	0	1.77	0.04	0.45	0.37	0.1	0	0	0	0.27
ENSG00000212496	RNU6-1093P	12	RNA, U6 small nuclear 1093, pseudogene [Source:HGNC Symbol;Acc:HGNC:48056]	0.0151	-66.2252	-6.05	1.30544e-05	0.00345098	2.74	0.02	0	0.09	9.51	0.1	3.78	2.96	0.04	0	0	0	0	0	0.09	0
ENSG00000229336	SREK1IP1P1	21	SREK1IP1 pseudogene 1 [Source:HGNC Symbol;Acc:HGNC:54504]	0.0074	-135.135	-7.08	1.31152e-05	0.0034523	4.94	0.02	7.11	0	0	22.44	0	0.12	0.04	0	0	0	0	0	0	0.09
ENSG00000166881	NEMP1	12	nuclear envelope integral membrane protein 1 [Source:HGNC Symbol;Acc:HGNC:29001]	0.1081	-9.25069	-3.21	1.32536e-05	0.00346879	231.38	34.85	74.51	1094.17	79.09	48.96	46.97	44.58	29.51	34.72	40.64	21.86	49.08	37.28	43.35	22.39
ENSG00000268916	CSAG3	X	CSAG family member 3 [Source:HGNC Symbol;Acc:HGNC:26237]	0.0036	-277.778	-8.12	1.32899e-05	0.00346879	12.31	0.02	22.14	0	51.73	0	0	0	0	0.06	0	0	0	0	0.09	0
ENSG00000204516	MICB	6	MHC class I polypeptide-related sequence B [Source:HGNC Symbol;Acc:HGNC:7091]	0.1476	-6.77507	-2.76	1.3642e-05	0.00354572	12.86	1.54	17.46	3.92	35.08	2.62	6.15	11.94	2.1	1.18	1.33	2.85	1.41	0	1.56	1.87
ENSG00000251003	ZFPM2-AS1	8	ZFPM2 antisense RNA 1 [Source:HGNC Symbol;Acc:HGNC:50698]	0.0698	-14.3266	-3.84	1.4066e-05	0.00360984	10.09	0.57	11.52	7.19	20.22	3.4	0	18.21	0.83	0.45	1.18	0.67	0	0	0.09	1.33
ENSG00000253475		8	novel transcript	0.0075	-133.333	-7.05	1.4092e-05	0.00360984	6.11	0.02	6.84	0	0	29.73	0	0.12	0.04	0.06	0	0	0	0	0.09	0
ENSG00000285155		2	novel transcript	0.0022	-454.545	-8.82	1.41433e-05	0.00360984	22.8	0.04	0	0	0	0	136.8	0	0.04	0.06	0	0	0	0	0.09	0.09
ENSG00000244134	RPS12P20	11	ribosomal protein S12 pseudogene 20 [Source:HGNC Symbol;Acc:HGNC:36187]	0.0077	-129.87	-7.02	1.41943e-05	0.00360984	5.38	0.02	0.09	0	14.87	17.2	0.16	0	0.04	0	0	0	0	0	0.09	0
ENSG00000158050	DUSP2	2	dual specificity phosphatase 2 [Source:HGNC Symbol;Acc:HGNC:3068]	0.1312	-7.62195	-2.93	1.42494e-05	0.00360984	25.71	2.8	9.72	13.9	111.79	3.98	9.3	5.56	1.44	3.82	1.25	2.95	4.94	2.55	4.59	0.89
ENSG00000167476	JSRP1	19	junctional sarcoplasmic reticulum protein 1 [Source:HGNC Symbol;Acc:HGNC:24963]	0.0775	-12.9032	-3.69	1.42972e-05	0.00360984	11.44	0.86	1.44	3.92	8.92	5.44	38.61	10.29	0.04	2.13	1.11	0.95	0	0.51	2.02	0.09
ENSG00000163092	XIRP2	2	xin actin binding repeat containing 2 [Source:HGNC Symbol;Acc:HGNC:14303]	0.0401	-24.9377	-4.64	1.51635e-05	0.00381299	416.75	16.89	104.57	46.19	83.84	43.23	1821.78	400.85	0.04	40.61	2.51	41.16	6.71	11.24	0.09	32.78
ENSG00000235888	LINC02940	21	long intergenic non-protein coding RNA 2940 [Source:HGNC Symbol;Acc:HGNC:55955]	0.0961	-10.4058	-3.38	1.57118e-05	0.00393488	8.55	0.98	2.34	16.24	3.57	3.79	2.21	23.18	1.4	0.22	0.52	0.48	0.35	3.06	0.92	0.89
ENSG00000240919		8	ribosomal protein L21 (RPL21) pseudogene	0.0191	-52.356	-5.71	1.62892e-05	0.00406303	3.65	0.04	4.59	0	13.08	0.1	0	4.14	0.04	0.06	0	0	0	0	0.09	0.09
ENSG00000133454	MYO18B	22	myosin XVIIIB [Source:HGNC Symbol;Acc:HGNC:18150]	0.1111	-9.0009	-3.17	1.65169e-05	0.00410329	74.1	8.4	75.23	4.11	46.98	19.24	252.96	46.12	2.66	13.03	0.96	12.36	7.77	14.3	14.88	1.24
ENSG00000135111	TBX3	12	T-box transcription factor 3 [Source:HGNC Symbol;Acc:HGNC:11602]	0.1792	-5.58036	-2.48	1.67168e-05	0.00411986	40.48	6.76	115.37	16.7	51.14	20.3	17.49	21.88	8.12	4.94	1.48	14.83	3.53	7.66	8.73	4.8
ENSG00000229089	ANKRD20A8P	2	ankyrin repeat domain 20 family member A8, pseudogene [Source:HGNC Symbol;Acc:HGNC:23666]	0.0198	-50.5051	-5.66	1.70336e-05	0.00418127	29.83	0.64	123.56	23.89	0	16.61	0.16	14.78	0.04	1.46	0	0	2.12	0	1.47	0
ENSG00000223528		10	novel transcript	0.0107	-93.4579	-6.54	1.71729e-05	0.00419101	4.31	0.02	4.14	0	0.59	20.98	0.16	0	0.04	0.06	0	0	0	0	0.09	0
ENSG00000224865		7	novel transcript	0.0054	-185.185	-7.52	1.72088e-05	0.00419101	6.38	0.02	29.52	0	0	8.74	0	0	0.04	0	0	0	0	0	0.09	0
ENSG00000150551	LYPD1	2	LY6/PLAUR domain containing 1 [Source:HGNC Symbol;Acc:HGNC:28431]	0.0842	-11.8765	-3.57	1.83482e-05	0.00445099	18.02	1.3	40.95	0.09	55.3	3.21	5.04	3.55	1.09	0.95	0.59	0.86	2.12	2.55	0.55	1.69
ENSG00000228950		2	novel transcript	0.0096	-104.167	-6.71	1.85182e-05	0.00447468	2.07	0.01	0	6.16	0	0.1	4.73	1.42	0	0	0	0.1	0	0	0	0
ENSG00000205549	LINC03041	9	long intergenic non-protein coding RNA 3041 [Source:HGNC Symbol;Acc:HGNC:19054]	0.0055	-181.818	-7.51	1.93056e-05	0.00464373	6.25	0.02	0	0	0	20.01	17.49	0	0.04	0	0	0	0	0	0	0.09
ENSG00000289312		6	novel transcript	0.0063	-158.73	-7.31	1.94765e-05	0.00464373	6.61	0.02	0	0	16.65	22.83	0.16	0	0.04	0	0	0	0	0	0	0.09
ENSG00000154258	ABCA9	17	ATP binding cassette subfamily A member 9 [Source:HGNC Symbol;Acc:HGNC:39]	0.1174	-8.51789	-3.09	1.94766e-05	0.00464373	27.55	3.12	4.41	7.47	8.33	65.67	58.95	20.46	4.85	1.12	0.89	7.32	2.12	2.04	6.25	0.36
ENSG00000187595	ZNF385C	17	zinc finger protein 385C [Source:HGNC Symbol;Acc:HGNC:33722]	0.0583	-17.1527	-4.1	1.95181e-05	0.00464373	14.55	0.88	0.72	5.97	1.78	44.11	16.39	18.33	1.57	0	0.52	1.24	1.06	2.55	0	0.09
ENSG00000157554	ERG	21	ETS transcription factor ERG [Source:HGNC Symbol;Acc:HGNC:3446]	0.2045	-4.88998	-2.29	1.9666e-05	0.00466099	123.78	24.88	98.9	65.7	38.65	96.76	31.52	411.14	34.01	15.22	18.59	32.6	28.95	18.9	24.43	26.3
ENSG00000154277	UCHL1	4	ubiquitin C-terminal hydrolase L1 [Source:HGNC Symbol;Acc:HGNC:12513]	0.1466	-6.82128	-2.77	1.98158e-05	0.00467856	18.52	2.44	30.78	12.5	45.79	12.14	8.98	0.95	0.83	4.16	1.25	4.85	1.41	2.55	3.03	1.42
ENSG00000149451	ADAM33	20	ADAM metallopeptidase domain 33 [Source:HGNC Symbol;Acc:HGNC:15478]	0.1497	-6.68003	-2.74	1.99189e-05	0.00468504	19.39	2.61	19.71	0.75	19.03	16.03	12.61	48.24	2.27	2.64	1.03	5.61	1.77	2.55	1.1	3.91
ENSG00000159712	ANKRD18CP	9	ankyrin repeat domain 18C, pseudogene [Source:HGNC Symbol;Acc:HGNC:43601]	0.0571	-17.5131	-4.13	2.05308e-05	0.00481067	6.1	0.33	0.36	5.6	3.57	10.59	4.41	12.06	0.13	0.34	0.07	1.62	0	0.51	0	0
ENSG00000166105	GLB1L3	11	galactosidase beta 1 like 3 [Source:HGNC Symbol;Acc:HGNC:25147]	0.0474	-21.097	-4.4	2.06583e-05	0.00482228	12.21	0.72	0.81	16.7	21.41	23.61	6.46	4.26	0	0	0.07	0.76	1.41	3.06	0.46	0
ENSG00000169306	IL1RAPL1	X	interleukin 1 receptor accessory protein like 1 [Source:HGNC Symbol;Acc:HGNC:5996]	0.0181	-55.2486	-5.79	2.0809e-05	0.00483918	2.71	0.07	0.9	1.87	11.3	1.07	0.79	0.35	0	0.06	0	0	0	0.51	0	0
ENSG00000232765		X	PAGE-5 protein (PAGE-5) pseudogene	0.0019	-526.316	-9.03	2.10349e-05	0.0048734	22.47	0.02	134.81	0	0	0	0	0	0.04	0.06	0	0	0	0	0.09	0
ENSG00000248590	GLDCP1	4	glycine decarboxylase pseudogene 1 [Source:HGNC Symbol;Acc:HGNC:4314]	0.0141	-70.922	-6.15	2.13092e-05	0.00491852	2.48	0.02	4.68	0	0	5.25	0	4.97	0.04	0	0	0	0	0	0.09	0
ENSG00000234187	AIMP1P1	20	aminoacyl tRNA synthetase complex interacting multifunctional protein 1 pseudogene 1 [Source:HGNC Symbol;Acc:HGNC:16543]	0.0185	-54.0541	-5.76	2.2088e-05	0.00507933	1.54	0.02	1.17	5.23	1.19	0.1	0	1.54	0	0	0.15	0	0	0	0	0
ENSG00000244722	RPSAP29	3	ribosomal protein SA pseudogene 29 [Source:HGNC Symbol;Acc:HGNC:36680]	0.002	-500	-8.96	2.2215e-05	0.00508577	21.84	0.02	131.03	0	0	0	0	0	0.04	0.06	0	0	0	0	0	0.09
ENSG00000236007	MTCO1P46	2	MT-CO1 pseudogene 46 [Source:HGNC Symbol;Acc:HGNC:52111]	0.0242	-41.3223	-5.37	2.23788e-05	0.00508577	7.24	0.18	0	0	1.19	20.21	2.99	19.04	0	0	0.15	0.19	0.71	0	0.18	0.18
ENSG00000131401	NAPSB	19	napsin B aspartic peptidase, pseudogene [Source:HGNC Symbol;Acc:HGNC:13396]	0.0643	-15.5521	-3.96	2.24025e-05	0.00508577	3.63	0.21	0	1.49	0.59	7.19	4.73	7.8	0.22	0.34	0.07	0.1	0.35	0	0.55	0.09
ENSG00000134755	DSC2	18	desmocollin 2 [Source:HGNC Symbol;Acc:HGNC:3036]	0.2176	-4.59559	-2.2	2.24448e-05	0.00508577	50.94	10.66	95.3	24.36	29.14	43.72	21.59	91.52	13.36	8.43	8.26	18.92	3.18	10.72	16.72	5.69
ENSG00000234592	TJAP1P1	X	TJAP1 pseudogene 1 [Source:HGNC Symbol;Acc:HGNC:55129]	0.0192	-52.0833	-5.7	2.32162e-05	0.00524135	0.67	0	0.81	0.19	0.59	0.19	1.26	0.95	0	0	0	0	0	0	0	0
ENSG00000211747	TRBV20-1	7	T cell receptor beta variable 20-1 [Source:HGNC Symbol;Acc:HGNC:12196]	0.008	-125	-6.96	2.34049e-05	0.00526475	5.07	0.02	0.09	0	0	0	22.85	7.45	0.04	0.06	0	0	0	0	0.09	0
ENSG00000145536	ADAMTS16	5	ADAM metallopeptidase with thrombospondin type 1 motif 16 [Source:HGNC Symbol;Acc:HGNC:17108]	0.1446	-6.91563	-2.79	2.35342e-05	0.00527463	34.32	4.89	131.57	5.6	18.43	16.32	18.6	15.37	1.09	8.43	2.73	4.94	4.24	8.68	7.35	1.69
ENSG00000260924	LINC01311	22	long intergenic non-protein coding RNA 1311 [Source:HGNC Symbol;Acc:HGNC:50503]	0.0902	-11.0865	-3.47	2.40822e-05	0.00537734	6.38	0.54	1.35	5.13	2.97	3.79	1.73	23.29	1.05	0.06	1.11	0.38	0	0.51	1.01	0.18
ENSG00000248671	ALG1L9P	11	ALG1 like 9, pseudogene [Source:NCBI gene (formerly Entrezgene);Acc:285407]	0.1022	-9.78474	-3.29	2.41663e-05	0.00537734	3.03	0.28	1.44	0.84	2.97	3.69	1.89	7.33	0.17	0.56	0.3	0.57	0	0.51	0	0.09
ENSG00000241829	RPL21P54	5	ribosomal protein L21 pseudogene 54 [Source:HGNC Symbol;Acc:HGNC:35552]	0.0105	-95.2381	-6.58	2.43134e-05	0.0053907	1.07	0	0.45	1.87	0	1.26	0	2.84	0	0	0	0	0	0	0	0
ENSG00000277247		12	novel transcript, antisense to PTPRB	0.0066	-151.515	-7.25	2.44494e-05	0.00540149	5.44	0.02	11.07	0	0	21.57	0	0	0.04	0	0	0	0	0	0.09	0
ENSG00000239254		7	Male-specific lethal-3 homolog 1 (Msl3l1) pseudogene	0.0146	-68.4932	-6.1	2.45494e-05	0.00540427	3	0.02	3.51	0	0	6.9	7.57	0	0.04	0.06	0	0	0	0	0	0.09
ENSG00000274578		18	novel transcript, sense intronic to CDH2	0.002	-500	-8.98	2.48249e-05	0.00544554	17.26	0.02	103.58	0	0	0	0	0	0.04	0	0	0	0	0	0.09	0
ENSG00000274253		15	novel transcript, sense overlapping NIPA1	0.1241	-8.05802	-3.01	2.51305e-05	0.0054931	5.18	0.6	13.23	3.17	1.78	2.53	6.46	3.9	0.52	0.9	0.66	0.95	0.71	0	0	1.07
ENSG00000235156	TMEM30CP	3	transmembrane protein 30C, pseudogene [Source:HGNC Symbol;Acc:HGNC:30443]	0.0102	-98.0392	-6.61	2.56932e-05	0.00559632	2.93	0.02	0.09	13.62	0	0.1	3.78	0	0.04	0.06	0	0	0	0	0.09	0
ENSG00000187537	POTEG	14	POTE ankyrin domain family member G [Source:HGNC Symbol;Acc:HGNC:33896]	0.0021	-476.19	-8.9	2.58705e-05	0.00561516	16.78	0.02	100.7	0	0	0	0	0	0	0.06	0	0	0	0	0.09	0
ENSG00000256287	LINC02398	12	long intergenic non-protein coding RNA 2398 [Source:HGNC Symbol;Acc:HGNC:53325]	0.0031	-322.581	-8.34	2.63047e-05	0.00568945	7.17	0.02	0.09	42.93	0	0	0	0	0.04	0	0	0	0	0	0	0.09
ENSG00000239335	LLPH-DT	12	LLPH divergent transcript [Source:HGNC Symbol;Acc:HGNC:50493]	0.0048	-208.333	-7.7	2.64923e-05	0.00571006	8.46	0.02	0	0	26.76	0	0	24	0.04	0	0	0	0	0	0.09	0
ENSG00000161896	IP6K3	6	inositol hexakisphosphate kinase 3 [Source:HGNC Symbol;Acc:HGNC:17269]	0.0967	-10.3413	-3.37	2.68074e-05	0.00575791	10.82	0.99	4.32	1.12	8.33	2.14	36.72	12.3	0.04	2.47	0.44	2	0.35	0.51	1.01	1.07
ENSG00000139330	KERA	12	keratocan [Source:HGNC Symbol;Acc:HGNC:6309]	0.0421	-23.753	-4.57	2.72431e-05	0.00583125	12.71	0.45	4.95	0.09	50.54	16.13	3.94	0.59	0.44	0.45	0	0.48	1.77	0.51	0	0
ENSG00000286769		2	novel transcript	0.0035	-285.714	-8.17	2.7505e-05	0.00585293	12.55	0.02	0.09	0	0	0	0	75.2	0.04	0.06	0	0	0	0	0.09	0
ENSG00000101938	CHRDL1	X	chordin like 1 [Source:HGNC Symbol;Acc:HGNC:29861]	0.1166	-8.57633	-3.1	2.75336e-05	0.00585293	47.28	5.13	9.09	15.4	42.81	105.7	79.12	31.57	1.44	9.27	0.07	13.59	3.88	2.55	1.29	8.97
ENSG00000233154	LINC01762	1	long intergenic non-protein coding RNA 1762 [Source:HGNC Symbol;Acc:HGNC:52552]	0.0171	-58.4795	-5.87	2.81568e-05	0.00596489	2.8	0.03	7.2	0	0	5.83	0	3.78	0.04	0	0	0	0	0	0.09	0.09
ENSG00000171873	ADRA1D	20	adrenoceptor alpha 1D [Source:HGNC Symbol;Acc:HGNC:280]	0.0791	-12.6422	-3.66	2.8806e-05	0.0060816	3.28	0.23	4.86	3.08	8.33	2.04	0.79	0.59	0	0.56	0.07	0.1	0	0.51	0.09	0.53
ENSG00000165810	BTNL9	5	butyrophilin like 9 [Source:HGNC Symbol;Acc:HGNC:24176]	0.1349	-7.4129	-2.89	2.89897e-05	0.00609957	15.43	2.02	2.52	7.19	22.6	21.37	34.67	4.26	3.27	0.28	0.52	2.66	1.06	4.6	2.2	1.6
ENSG00000282022		12	novel transcript, antisense to PHC1 and A2ML1	0.0084	-119.048	-6.89	2.94073e-05	0.00616647	6.91	0.03	0	0	23.19	18.17	0	0.12	0.04	0	0	0	0	0	0.09	0.09
ENSG00000196091	MYBPC1	12	myosin binding protein C1 [Source:HGNC Symbol;Acc:HGNC:7549]	0.0401	-24.9377	-4.64	2.95818e-05	0.0061821	340.28	13.93	91.25	92.11	51.14	44.59	1494.9	267.71	0.04	34.66	1.92	36.69	0.35	8.68	0.09	28.96
ENSG00000172824	CES4A	16	carboxylesterase 4A [Source:HGNC Symbol;Acc:HGNC:26741]	0.1285	-7.7821	-2.96	3.0135e-05	0.00626936	6.49	0.81	1.89	8.12	11.89	12.92	2.36	1.77	0.65	0.95	0	1.33	1.41	0.51	0.73	0.89
ENSG00000092054	MYH7	14	myosin heavy chain 7 [Source:HGNC Symbol;Acc:HGNC:7577]	0.0254	-39.3701	-5.3	3.02021e-05	0.00626936	278.74	7.11	33.03	0.09	115.36	27.49	1365.19	131.25	0.04	18.71	0.07	18.63	3.18	6.13	0.09	10.04
ENSG00000129152	MYOD1	11	myogenic differentiation 1 [Source:HGNC Symbol;Acc:HGNC:7611]	0.0675	-14.8148	-3.89	3.05145e-05	0.00629845	10.81	0.62	10.08	0.09	22	2.62	22.85	7.21	0	1.63	0.74	0.67	0.35	0	1.56	0
ENSG00000279012	OR51B2	11	olfactory receptor family 51 subfamily B member 2 [Source:HGNC Symbol;Acc:HGNC:14703]	0.0054	-185.185	-7.52	3.05458e-05	0.00629845	6.49	0.02	0.09	0	0	0	0.16	38.67	0	0.06	0	0	0	0	0.09	0
ENSG00000266010	GATA6-AS1	18	GATA6 antisense RNA 1 (head to head) [Source:HGNC Symbol;Acc:HGNC:48840]	0.1207	-8.285	-3.05	3.07465e-05	0.00631736	6.75	0.81	1.26	7.65	18.43	3.59	3.62	5.91	0.96	0.34	0.96	0	0.71	2.04	0.55	0.89
ENSG00000163568	AIM2	1	absent in melanoma 2 [Source:HGNC Symbol;Acc:HGNC:357]	0.1446	-6.91563	-2.79	3.08418e-05	0.00631736	15.65	2.36	50.85	10.08	4.16	5.34	4.41	19.04	1.44	3.2	1.18	2.38	2.47	3.57	4.23	0.44
ENSG00000263551		18	novel transcript	0.0024	-416.667	-8.73	3.16178e-05	0.00643776	21.04	0.02	0	0	126.06	0	0.16	0	0	0.06	0	0	0	0	0.09	0
ENSG00000229525	DNPEP-AS1	2	DNPEP antisense RNA 1 [Source:HGNC Symbol;Acc:HGNC:55789]	0.0072	-138.889	-7.11	3.16377e-05	0.00643776	3.17	0.02	0	18.2	0.59	0.1	0.16	0	0	0.06	0	0	0	0	0.09	0
ENSG00000287032		7	novel transcript	0.0769	-13.0039	-3.7	3.24516e-05	0.00658171	4.89	0.35	1.8	2.89	0.59	2.04	14.66	7.33	0.09	0.73	0	1.05	0	0	0.28	0.62
ENSG00000163012	ZSWIM2	2	zinc finger SWIM-type containing 2 [Source:HGNC Symbol;Acc:HGNC:30990]	0.0099	-101.01	-6.66	3.27054e-05	0.00661151	5.17	0.04	0.09	0	0.59	0.1	30.26	0	0.04	0.06	0	0	0	0	0.09	0.09
ENSG00000207257	RNU6-18P	15	RNA, U6 small nuclear 18, pseudogene [Source:HGNC Symbol;Acc:HGNC:34262]	0.0107	-93.4579	-6.55	3.31242e-05	0.00667436	6.39	0.04	0	0	26.76	0.1	11.51	0	0.04	0.06	0	0	0	0	0.09	0.09
ENSG00000257056	LINC02282	14	long intergenic non-protein coding RNA 2282 [Source:HGNC Symbol;Acc:HGNC:53199]	0.0128	-78.125	-6.29	3.3266e-05	0.00668118	2.72	0.02	9	0	0.59	0.1	6.62	0	0	0.06	0	0	0	0	0	0.09
ENSG00000101144	BMP7	20	bone morphogenetic protein 7 [Source:HGNC Symbol;Acc:HGNC:1074]	0.0563	-17.762	-4.15	3.381e-05	0.00675673	8.99	0.61	7.65	10.17	9.51	1.55	6.62	18.45	0.04	1.46	0	0	1.77	1.53	0.09	0
ENSG00000268896		2	novel transcript, antisense to TMEM198	0.0595	-16.8067	-4.07	3.38607e-05	0.00675673	20	1.18	2.07	17.26	0	22.93	14.03	63.73	1.96	0.22	2.66	1.24	0	0.51	2.85	0
ENSG00000183549	ACSM5	16	acyl-CoA synthetase medium chain family member 5 [Source:HGNC Symbol;Acc:HGNC:26060]	0.0563	-17.762	-4.15	3.43532e-05	0.00683298	6.53	0.37	0.09	13.06	0	6.41	10.4	9.22	0.31	0.56	0.89	0.48	0	0	0	0.71
ENSG00000108515	ENO3	17	enolase 3 [Source:HGNC Symbol;Acc:HGNC:3354]	0.1001	-9.99001	-3.32	3.46401e-05	0.00686795	35.1	3.44	16.2	3.08	23.79	11.56	135.07	20.93	0.04	8.26	2.43	7.03	2.82	0.51	3.21	3.2
ENSG00000159173	TNNI1	1	troponin I1, slow skeletal type [Source:HGNC Symbol;Acc:HGNC:11945]	0.0328	-30.4878	-4.93	3.48705e-05	0.00688188	204.45	6.65	49.77	24.08	58.28	23.7	958.09	112.81	0.04	17.7	2.58	18.63	0	0	0.09	14.12
ENSG00000261543		15	novel transcript, antisense to ISLR	0.0158	-63.2911	-5.98	3.49328e-05	0.00688188	2.42	0.02	0.72	0	0	0.39	3.15	10.29	0	0	0	0.1	0	0	0	0.09
ENSG00000211892	IGHG4	14	immunoglobulin heavy constant gamma 4 (G4m marker) [Source:HGNC Symbol;Acc:HGNC:5528]	0.0552	-18.1159	-4.18	3.51706e-05	0.00688904	12.66	0.67	9.27	7	0	9.04	27.11	23.53	0.31	1.35	0	1.9	0	0	1.84	0
ENSG00000207805	MIR483	11	microRNA 483 [Source:HGNC Symbol;Acc:HGNC:32340]	0.0127	-78.7402	-6.3	3.51919e-05	0.00688904	1.37	0.01	0.09	6.07	0	1.36	0.47	0.24	0	0	0.07	0	0	0	0	0
ENSG00000136842	TMOD1	9	tropomodulin 1 [Source:HGNC Symbol;Acc:HGNC:11871]	0.1241	-8.05802	-3.01	3.57538e-05	0.00697696	16.89	2.05	5.04	5.6	19.03	5.44	55.48	10.76	0.44	3.93	1.33	2.66	1.77	2.55	0.09	3.64
ENSG00000242887	IGHJ3	14	immunoglobulin heavy joining 3 [Source:HGNC Symbol;Acc:HGNC:5536]	0.0096	-104.167	-6.71	3.58934e-05	0.00698217	4.27	0.02	0	0	0	0.1	18.76	6.74	0.04	0.06	0	0	0	0	0.09	0
ENSG00000132470	ITGB4	17	integrin subunit beta 4 [Source:HGNC Symbol;Acc:HGNC:6158]	0.1593	-6.27746	-2.65	3.63149e-05	0.00704201	40.11	7.07	2.7	69.62	36.27	66.06	55	11	7.38	5.51	2.66	7.13	3.18	17.36	8.36	4.97
ENSG00000253363		8	novel transcript	0.0025	-400	-8.62	3.67999e-05	0.00711376	13.42	0.02	80.54	0	0	0	0	0	0.04	0	0	0	0	0	0.09	0
ENSG00000285865		5	Novel transcript, antisense to RNF130	0.0055	-181.818	-7.5	3.70342e-05	0.00713675	7.87	0.02	0	0	30.33	16.9	0	0	0.04	0	0	0	0	0	0.09	0
ENSG00000277020		13	novel transcript, antisense to IFT88	0.016	-62.5	-5.97	3.72456e-05	0.00715519	1.36	0.01	0	3.17	1.19	0.19	0.32	3.31	0	0	0	0	0	0	0	0.09
ENSG00000113196	HAND1	5	heart and neural crest derivatives expressed 1 [Source:HGNC Symbol;Acc:HGNC:4807]	0.0157	-63.6943	-5.99	3.78419e-05	0.00724725	4.53	0.04	0	0.09	20.81	0	6.15	0.12	0.04	0.06	0	0	0	0	0.09	0.09
ENSG00000184357	H1-5	6	H1.5 linker histone, cluster member [Source:HGNC Symbol;Acc:HGNC:4719]	0.2192	-4.56204	-2.19	3.86753e-05	0.00738288	56.2	11.28	121.85	32.76	123.69	11.95	24.27	22.7	7.47	15.62	5.31	16.92	14.48	7.66	12.77	10.04
ENSG00000228705	LINC00659	20	long intergenic non-protein coding RNA 659 [Source:HGNC Symbol;Acc:HGNC:44316]	0.0116	-86.2069	-6.43	3.88759e-05	0.00738288	3.03	0.02	0	0.09	0.59	0.1	0.16	17.26	0.04	0	0	0	0	0	0	0.09
ENSG00000282600	IGHV3-69-1	14	immunoglobulin heavy variable 3-69-1 (pseudogene) [Source:HGNC Symbol;Acc:HGNC:5631]	0.0073	-136.986	-7.09	3.89082e-05	0.00738288	4.1	0.02	5.4	19.22	0	0	0	0	0.04	0.06	0	0	0	0	0.09	0
ENSG00000196917	HCAR1	12	hydroxycarboxylic acid receptor 1 [Source:HGNC Symbol;Acc:HGNC:4532]	0.1294	-7.72798	-2.95	3.90395e-05	0.00738515	6.98	0.81	2.43	0.56	11.3	2.91	17.49	7.21	0.65	0.95	0.59	1.14	1.41	0	1.38	0.36
ENSG00000187068	C3orf70	3	chromosome 3 open reading frame 70 [Source:HGNC Symbol;Acc:HGNC:33731]	0.1882	-5.3135	-2.41	3.94153e-05	0.00743352	39.05	7.85	34.2	54.13	7.14	51.59	15.13	72.13	5.46	10.56	2.21	15.49	7.41	5.62	12.31	3.73
ENSG00000119514	GALNT12	9	polypeptide N-acetylgalactosaminyltransferase 12 [Source:HGNC Symbol;Acc:HGNC:19877]	0.1387	-7.20981	-2.85	3.98297e-05	0.00748462	14.4	2.18	2.61	31.17	30.33	11.76	3.47	7.09	2.05	2.02	0.3	1.52	3.88	3.57	1.1	3.02
ENSG00000233399	LINC01648	1	long intergenic non-protein coding RNA 1648 [Source:HGNC Symbol;Acc:HGNC:52435]	0.005	-200	-7.65	3.99283e-05	0.00748462	8.83	0.02	0	0	41.63	0	11.35	0	0.04	0	0	0	0	0	0	0.09
ENSG00000164764	SBSPON	8	somatomedin B and thrombospondin type 1 domain containing [Source:HGNC Symbol;Acc:HGNC:30362]	0.0684	-14.6199	-3.87	4.01088e-05	0.00749063	5.24	0.38	10.08	1.03	0.59	2.14	3.31	14.31	0	0.67	0.44	0.57	0.35	1.02	0	0
ENSG00000181690	PLAG1	8	PLAG1 zinc finger [Source:HGNC Symbol;Acc:HGNC:9045]	0.1627	-6.14628	-2.62	4.02841e-05	0.00749063	34.81	4.95	74.42	6.25	50.54	63.44	5.67	8.51	2.58	7.92	8.78	5.61	3.88	0.51	6.25	4.09
ENSG00000100162	CENPM	22	centromere protein M [Source:HGNC Symbol;Acc:HGNC:18352]	0.0947	-10.5597	-3.4	4.03237e-05	0.00749063	4.13	0.3	5.85	1.21	12.49	0.1	2.52	2.6	0.39	0.34	0	0.48	0.35	0	0.46	0.36
ENSG00000182795	C1orf116	1	chromosome 1 open reading frame 116 [Source:HGNC Symbol;Acc:HGNC:28667]	0.0372	-26.8817	-4.75	4.07234e-05	0.00752726	5.02	0.17	0.09	0.19	2.97	19.53	1.42	5.91	0.04	0.11	0.15	0.57	0	0.51	0	0
ENSG00000242229	RPS3AP14	3	RPS3A pseudogene 14 [Source:HGNC Symbol;Acc:HGNC:35715]	0.0153	-65.3595	-6.03	4.07642e-05	0.00752726	2.39	0.02	5.67	0.09	0.59	7.97	0	0	0	0.06	0	0	0	0	0.09	0
ENSG00000229422		9	novel transcript	0.0061	-163.934	-7.35	4.10573e-05	0.00753117	9.08	0.02	0	0	36.87	17.58	0	0	0.04	0.06	0	0	0	0	0.09	0
ENSG00000242781	LINC02050	3	long intergenic non-protein coding RNA 2050 [Source:HGNC Symbol;Acc:HGNC:52890]	0.0044	-227.273	-7.84	4.10602e-05	0.00753117	8.05	0.02	48.15	0	0	0	0.16	0	0	0.06	0	0	0	0	0.09	0
ENSG00000198774	RASSF9	12	Ras association domain family member 9 [Source:HGNC Symbol;Acc:HGNC:15739]	0.1358	-7.36377	-2.88	4.11506e-05	0.00753117	15.16	1.9	25.74	5.23	11.89	23.61	22.7	1.77	3.06	0.73	0.81	4.66	0	2.04	1.93	1.95
ENSG00000258915	BHLHB9P1	14	basic helix-loop-helix family member b9 pseudogene 1 [Source:HGNC Symbol;Acc:HGNC:51373]	0.0124	-80.6452	-6.33	4.16787e-05	0.00760532	2.07	0.01	7.56	0.19	4.16	0.19	0.32	0	0	0.06	0	0	0	0	0	0
ENSG00000258969	LINC02307	14	long intergenic non-protein coding RNA 2307 [Source:HGNC Symbol;Acc:HGNC:53226]	0.0039	-256.41	-8	4.18591e-05	0.00761577	9.02	0.02	53.55	0	0.59	0	0	0	0	0.06	0	0	0	0	0.09	0
ENSG00000166819	PLIN1	15	perilipin 1 [Source:HGNC Symbol;Acc:HGNC:9076]	0.031	-32.2581	-5.01	4.21395e-05	0.0076443	11.82	0.34	0.18	0.09	2.38	35.95	29.63	2.72	0	0	0.3	1.52	0.71	0	0	0.18
ENSG00000185686	PRAME	22	PRAME nuclear receptor transcriptional regulator [Source:HGNC Symbol;Acc:HGNC:9336]	0.0212	-47.1698	-5.56	4.31314e-05	0.00779473	191.4	3.46	436.83	0	630.92	21.96	42.4	16.32	0	7.58	2.14	0	0.35	10.72	6.89	0
ENSG00000113296	THBS4	5	thrombospondin 4 [Source:HGNC Symbol;Acc:HGNC:11788]	0.1321	-7.57002	-2.92	4.32207e-05	0.00779473	612.11	81.34	174.14	211.56	580.37	712.12	1341.87	652.6	6.64	154.65	6.42	91.16	20.48	219.6	141.17	10.57
ENSG00000261595	PPM1J-DT	1	PPM1J divergent transcript [Source:HGNC Symbol;Acc:HGNC:55355]	0.003	-333.333	-8.37	4.41414e-05	0.00793762	20.33	0.02	0	0	121.9	0.1	0	0	0.04	0.06	0	0	0	0	0	0.09
ENSG00000251635	LINC02278	4	long intergenic non-protein coding RNA 2278 [Source:HGNC Symbol;Acc:HGNC:53194]	0.011	-90.9091	-6.5	4.43961e-05	0.00796028	3.3	0.02	0	0	0.59	12.34	0	6.86	0.04	0	0	0	0	0	0	0.09
ENSG00000279529		19	novel transcript, antisense to MED26	0.1358	-7.36377	-2.88	4.46015e-05	0.00796984	33.22	4.49	5.49	18.2	14.27	13.12	13.55	134.68	3.27	4.89	7.01	2.09	0.35	10.21	3.67	4.44
ENSG00000274827	LINC01297	14	long intergenic non-protein coding RNA 1297 [Source:HGNC Symbol;Acc:HGNC:50443]	0.0034	-294.118	-8.2	4.48756e-05	0.00796984	14.08	0.03	84.5	0	0	0	0	0	0	0.06	0	0	0	0	0.09	0.09
ENSG00000218018	RBM38-AS1	20	RBM38 antisense RNA 1 [Source:HGNC Symbol;Acc:HGNC:40725]	0.0094	-106.383	-6.74	4.49182e-05	0.00796984	4.75	0.02	0	0.09	0	0.1	0.16	28.14	0.04	0.06	0	0	0	0	0	0.09
ENSG00000236816	ANKRD20A7P	9	ankyrin repeat domain 20 family member A7, pseudogene [Source:HGNC Symbol;Acc:HGNC:31980]	0.078	-12.8205	-3.68	4.5152e-05	0.00796984	3.47	0.27	5.13	1.87	0.59	10.69	1.26	1.3	0.09	0.51	0	0.38	0	0.51	0.64	0
ENSG00000221937	TAS2R40	7	taste 2 receptor member 40 [Source:HGNC Symbol;Acc:HGNC:18885]	0.0086	-116.279	-6.86	4.53389e-05	0.00796984	5.18	0.02	0	0	22	8.94	0	0.12	0.04	0	0	0	0	0	0.09	0
ENSG00000129965	INS-IGF2	11	INS-IGF2 readthrough [Source:HGNC Symbol;Acc:HGNC:33527]	0.0129	-77.5194	-6.28	4.53516e-05	0.00796984	3.27	0.03	0	3.36	0	0.78	0	15.49	0	0.06	0.15	0	0	0	0	0
ENSG00000279161		19	TEC	0.0245	-40.8163	-5.35	4.53883e-05	0.00796984	27.34	0.66	1.26	4.67	0	3.5	0.79	153.84	0.61	0	2.36	0.19	1.06	1.02	0	0
ENSG00000163993	S100P	4	S100 calcium binding protein P [Source:HGNC Symbol;Acc:HGNC:10504]	0.0116	-86.2069	-6.43	4.54801e-05	0.00796984	2.57	0.02	0	9.15	0	0.19	0.32	5.79	0	0	0	0.19	0	0	0	0
ENSG00000224167	LINC01357	1	long intergenic non-protein coding RNA 1357 [Source:HGNC Symbol;Acc:HGNC:50588]	0.0092	-108.696	-6.76	4.57733e-05	0.00799856	5.7	0.02	14.4	0	19.62	0	0.16	0	0.04	0.06	0	0	0	0	0.09	0
ENSG00000165238	WNK2	9	WNK lysine deficient protein kinase 2 [Source:HGNC Symbol;Acc:HGNC:14542]	0.1321	-7.57002	-2.92	4.62424e-05	0.00805776	15.23	2	8.46	4.67	22	2.33	9.46	44.46	1.4	2.02	0.22	1.81	0.71	6.64	2.2	0.98
ENSG00000214132		5	nucleoporin 50kDa (NUP50) pseudogene	0.0096	-104.167	-6.71	4.63898e-05	0.00806075	5.12	0.03	10.8	0	0	19.92	0	0	0.04	0	0	0	0	0	0.09	0.09
ENSG00000241644	INMT	7	indolethylamine N-methyltransferase [Source:HGNC Symbol;Acc:HGNC:6069]	0.0909	-11.0011	-3.46	4.80057e-05	0.00831691	3.95	0.38	0.36	1.87	2.38	8.74	8.35	2.01	0.57	0.06	0.15	0.29	0.71	0.51	0.73	0
ENSG00000211595	IGKJ3	2	immunoglobulin kappa joining 3 [Source:HGNC Symbol;Acc:HGNC:5721]	0.009	-111.111	-6.79	4.81981e-05	0.00831691	4.84	0.02	11.88	0	0	0	0	17.15	0.04	0.06	0	0	0	0	0.09	0
ENSG00000271200	PATJ-DT	1	PATJ divergent transcript [Source:HGNC Symbol;Acc:HGNC:55256]	0.0098	-102.041	-6.68	4.83794e-05	0.00831691	2.37	0.01	0.09	0	0	0.68	1.42	12.06	0	0.06	0	0	0	0	0	0
ENSG00000224778	CENPIP1	13	centromere protein I pseudogene 1 [Source:HGNC Symbol;Acc:HGNC:39575]	0.0031	-322.581	-8.34	4.84018e-05	0.00831691	16.37	0.02	0.09	0	98.12	0	0	0	0	0.06	0	0	0	0	0	0.09
ENSG00000065675	PRKCQ	10	protein kinase C theta [Source:HGNC Symbol;Acc:HGNC:9410]	0.1649	-6.06428	-2.6	4.89643e-05	0.00839026	15.74	2.49	15.66	1.31	29.14	6.12	32.78	9.46	1.18	3.65	1.18	1.43	3.18	4.6	3.95	0.8
ENSG00000101605	MYOM1	18	myomesin 1 [Source:HGNC Symbol;Acc:HGNC:7613]	0.1259	-7.94281	-2.99	4.95824e-05	0.00846901	59.6	7.79	14.4	16.89	11.89	26.33	251.54	36.54	0.57	15.84	8.63	10.17	3.88	9.19	2.85	11.19
ENSG00000238129		20	novel transcript	0.0048	-208.333	-7.69	4.97991e-05	0.00846901	7.41	0.02	44.37	0	0	0.1	0	0	0	0.06	0	0	0	0	0	0.09
ENSG00000286356		17	novel transcript	0.0047	-212.766	-7.72	4.9842e-05	0.00846901	7.44	0.02	0.09	0	0	0	0	44.58	0	0.06	0	0	0	0	0.09	0
ENSG00000279805		22	TEC	0.0484	-20.6612	-4.37	4.99715e-05	0.00846901	2.19	0.08	2.43	0	0	4.86	3.15	2.72	0.09	0.17	0	0.1	0	0	0.28	0
ENSG00000173848	NET1	10	neuroepithelial cell transforming 1 [Source:HGNC Symbol;Acc:HGNC:14592]	0.2432	-4.11184	-2.04	5.07733e-05	0.00858138	186.07	41.42	190.52	17.17	203.96	209.75	250.75	244.29	30.34	55.56	24.71	91.63	21.18	22.47	54.28	31.18
ENSG00000171219	CDC42BPG	11	CDC42 binding protein kinase gamma [Source:HGNC Symbol;Acc:HGNC:29829]	0.0921	-10.8578	-3.44	5.18e-05	0.00873105	7.33	0.67	2.25	5.32	26.16	1.85	3.78	4.61	0.17	1.24	0.07	0.57	1.06	2.04	0.09	0.09
ENSG00000123219	CENPK	5	centromere protein K [Source:HGNC Symbol;Acc:HGNC:29479]	0.1882	-5.3135	-2.41	5.2653e-05	0.00879472	34.09	6.15	74.96	5.13	13.08	7.09	31.68	72.6	3.84	8.54	6.79	8.84	6.36	2.55	7.72	4.53
ENSG00000239474	KLHL41	2	kelch like family member 41 [Source:HGNC Symbol;Acc:HGNC:16905]	0.0595	-16.8067	-4.07	5.27068e-05	0.00879472	105.95	6.34	39.24	8.21	24.38	26.91	455.01	81.94	0.04	17.7	3.32	17.97	0.35	0	8.45	2.93
ENSG00000154358	OBSCN	1	obscurin, cytoskeletal calmodulin and titin-interacting RhoGEF [Source:HGNC Symbol;Acc:HGNC:15719]	0.1908	-5.24109	-2.39	5.27464e-05	0.00879472	234.83	42.65	58.86	65.88	329.43	58.58	487.32	408.89	13.8	72.69	17.26	78.61	11.3	65.88	39.04	42.64
ENSG00000237438	CECR7	22	cat eye syndrome chromosome region, candidate 7 [Source:HGNC Symbol;Acc:HGNC:1845]	0.0544	-18.3824	-4.2	5.49232e-05	0.00908422	7.35	0.28	6.93	0	27.35	4.27	2.36	3.19	0	0.73	0.07	0.67	0	0	0.73	0
ENSG00000184613	NELL2	12	neural EGFL like 2 [Source:HGNC Symbol;Acc:HGNC:7751]	0.0836	-11.9617	-3.58	5.69046e-05	0.00936856	28.4	2.32	6.48	45.91	92.17	14.86	1.89	9.1	0.13	4.89	1.7	2.09	4.94	0	4.68	0.09
ENSG00000256937	KRT17P8	12	keratin 17 pseudogene 8 [Source:HGNC Symbol;Acc:HGNC:50726]	0.0178	-56.1798	-5.81	5.69453e-05	0.00936856	1.99	0.02	3.69	0	0	4.95	3.31	0	0	0.06	0	0	0	0	0	0.09
ENSG00000111057	KRT18	12	keratin 18 [Source:HGNC Symbol;Acc:HGNC:6430]	0.134	-7.46269	-2.9	5.72121e-05	0.00938749	28.62	3.79	78.38	21.37	20.22	11.76	10.87	29.09	1.75	6.24	6.27	4.94	0	3.06	7.81	0.27
ENSG00000183971	NPW	16	neuropeptide W [Source:HGNC Symbol;Acc:HGNC:30509]	0.0369	-27.1003	-4.76	5.87813e-05	0.00961945	2.06	0.03	0.72	0.37	10.11	0.19	0.47	0.47	0	0.17	0	0.1	0	0	0	0
ENSG00000185615	PDIA2	16	protein disulfide isomerase family A member 2 [Source:HGNC Symbol;Acc:HGNC:14180]	0.0591	-16.9205	-4.08	5.92232e-05	0.00964733	1.49	0.07	0.36	2.24	1.78	0.68	0.32	3.55	0	0.06	0.3	0.1	0	0	0	0.09
ENSG00000228630	HOTAIR	12	HOX transcript antisense RNA [Source:HGNC Symbol;Acc:HGNC:33510]	0.1456	-6.86813	-2.78	5.92636e-05	0.00964733	14.12	1.75	10.8	9.33	42.22	1.65	1.89	18.8	0.35	3.43	1.7	3.04	0.35	1.53	2.3	1.33
ENSG00000261673		16	novel transcript	0.0161	-62.1118	-5.96	5.9869e-05	0.00972031	2.12	0.02	7.38	0	0	0.1	0.16	5.08	0.04	0	0	0	0	0	0.09	0
ENSG00000154162	CDH12	5	cadherin 12 [Source:HGNC Symbol;Acc:HGNC:1751]	0.067	-14.9254	-3.9	6.01288e-05	0.00972456	17.54	0.91	10.62	0.09	79.09	4.86	0.16	10.41	0.39	1.46	0.07	0.67	0.35	2.55	0.64	1.15
ENSG00000105996	HOXA2	7	homeobox A2 [Source:HGNC Symbol;Acc:HGNC:5103]	0.078	-12.8205	-3.68	6.02096e-05	0.00972456	4.31	0.36	6.3	1.03	10.11	1.46	5.2	1.77	0.04	0.06	0.59	0.48	0.71	1.02	0	0
ENSG00000287225		22	novel transcript	0.0126	-79.3651	-6.31	6.25419e-05	0.0100736	2.8	0.02	3.42	0	0	0	0.16	13.24	0	0.06	0	0	0	0	0.09	0
ENSG00000214743	MRPS5P3	5	mitochondrial ribosomal protein S5 pseudogene 3 [Source:HGNC Symbol;Acc:HGNC:29778]	0.0142	-70.4225	-6.14	6.3055e-05	0.010105	2.72	0.02	0	3.17	10.11	3.01	0	0	0.04	0	0	0	0	0	0	0.09
ENSG00000054654	SYNE2	14	spectrin repeat containing nuclear envelope protein 2 [Source:HGNC Symbol;Acc:HGNC:17084]	0.2146	-4.65983	-2.22	6.38158e-05	0.0102005	677.59	162.74	780.87	1232.1	64.82	518.01	644.3	825.47	143.11	193.13	104	338.59	82.97	104.7	181.77	153.69
ENSG00000261182		1	novel transcript	0.0042	-238.095	-7.9	6.40495e-05	0.0102114	11.47	0.03	68.84	0	0	0	0	0	0	0.06	0	0	0	0	0.09	0.09
ENSG00000177791	MYOZ1	10	myozenin 1 [Source:HGNC Symbol;Acc:HGNC:13752]	0.0529	-18.9036	-4.24	6.42186e-05	0.0102121	29.24	1.5	8.37	4.67	13.08	4.18	126.56	18.56	0	3.99	0	3.8	0.35	0.51	0	3.38
ENSG00000146555	SDK1	7	sidekick cell adhesion molecule 1 [Source:HGNC Symbol;Acc:HGNC:19307]	0.1426	-7.01262	-2.81	6.47722e-05	0.0102737	27.78	4.21	62.1	25.85	35.68	3.3	28.53	11.23	1.14	6.68	0.89	2.66	2.47	12.26	7.07	0.53
ENSG00000139973	SYT16	14	synaptotagmin 16 [Source:HGNC Symbol;Acc:HGNC:23142]	0.1349	-7.4129	-2.89	6.58129e-05	0.0103899	15.89	2.02	51.21	7.84	3.57	11.37	5.99	15.37	3.45	0.84	3.69	1.52	1.77	0.51	0.09	4.26
ENSG00000229689	ANKRD33BP1	2	ANKRD33B pseudogene 1 [Source:HGNC Symbol;Acc:HGNC:56293]	0.1518	-6.58762	-2.72	6.61735e-05	0.0103964	35.69	5.18	18.09	4.48	29.14	5.93	19.23	137.28	1.14	9.16	7.89	1.81	5.65	6.13	7.35	2.31
ENSG00000249624		21	novel protein	0.0921	-10.8578	-3.44	6.62179e-05	0.0103964	1.76	0.15	2.25	4.11	0.59	0.39	1.58	1.66	0.17	0.22	0	0.38	0	0	0.09	0.36
ENSG00000170579	DLGAP1	18	DLG associated protein 1 [Source:HGNC Symbol;Acc:HGNC:2905]	0.1088	-9.19118	-3.2	6.76233e-05	0.0105901	10.61	0.91	3.33	2.71	41.03	7.97	4.73	3.9	0.09	1.91	0.3	1.33	1.77	0	1.84	0.09
ENSG00000230067	HSPD1P6	3	heat shock protein family D (Hsp60) member 1 pseudogene 6 [Source:HGNC Symbol;Acc:HGNC:5267]	0.0382	-26.178	-4.71	6.88253e-05	0.0107512	1.66	0.06	1.08	7	0	1.17	0	0.71	0.04	0.11	0.07	0	0	0	0.18	0.09
ENSG00000273374		3	novel transcript	0.0102	-98.0392	-6.62	7.01034e-05	0.0109232	3.47	0.02	7.83	0	0	0	0	13.01	0	0.06	0	0	0	0	0.09	0
ENSG00000241281		4	ribosomal protein L31 (RPL31) pseudogene	0.0095	-105.263	-6.72	7.07174e-05	0.0109912	5.78	0.02	0	0	25.57	0.1	8.98	0	0.04	0.06	0	0	0	0	0	0.09
ENSG00000199080	MIR133B	6	microRNA 133b [Source:HGNC Symbol;Acc:HGNC:31759]	0.0092	-108.696	-6.77	7.12496e-05	0.0110462	3.65	0.02	0	0	0	0	15.6	6.27	0	0.06	0	0	0	0	0	0.09
ENSG00000158825	CDA	1	cytidine deaminase [Source:HGNC Symbol;Acc:HGNC:1712]	0.0928	-10.7759	-3.43	7.21686e-05	0.0111602	2.95	0.21	0.81	0.93	7.73	1.75	0.95	5.56	0.44	0.17	0	0.1	0.35	0	0.64	0
ENSG00000183251	OR51B4	11	olfactory receptor family 51 subfamily B member 4 [Source:HGNC Symbol;Acc:HGNC:14708]	0.0141	-70.922	-6.15	7.25703e-05	0.0111602	2.48	0.02	7.92	0.09	0	0	0	6.86	0	0.06	0	0	0	0	0.09	0
ENSG00000258982		14	novel transcript, antisense to YY1	0.0967	-10.3413	-3.37	7.26694e-05	0.0111602	2.44	0.18	0.63	0.75	2.38	1.55	2.68	6.62	0	0.51	0.52	0	0	0	0.28	0.18
ENSG00000065923	SLC9A7	X	solute carrier family 9 member A7 [Source:HGNC Symbol;Acc:HGNC:17123]	0.2432	-4.11184	-2.04	7.27063e-05	0.0111602	41.39	9.72	122.39	10.64	23.79	26.33	36.72	28.5	10.17	9.89	10.62	9.79	10.24	6.64	15.16	5.24
ENSG00000287089		6	novel transcript, antisense to MLN	0.0286	-34.965	-5.13	7.43623e-05	0.0113784	0.98	0.01	0.45	0.19	1.78	0.58	0.16	2.72	0	0	0	0.1	0	0	0	0
ENSG00000290095		7	novel transcript, antisense to PRKAG2	0.0025	-400	-8.66	7.44958e-05	0.0113784	19.92	0.02	0	0	119.52	0	0	0	0	0.06	0	0	0	0	0.09	0
ENSG00000169258	GPRIN1	5	G protein regulated inducer of neurite outgrowth 1 [Source:HGNC Symbol;Acc:HGNC:24835]	0.1768	-5.65611	-2.5	7.49292e-05	0.0114164	8.94	1.74	10.98	13.06	9.51	1.46	6.78	11.82	1.18	2.13	0.37	1.24	4.24	1.53	1.29	1.95
ENSG00000176165	FOXG1	14	forkhead box G1 [Source:HGNC Symbol;Acc:HGNC:3811]	0.0298	-33.557	-5.07	7.54207e-05	0.011463	14.14	0.32	21.6	8.4	54.71	0	0.16	0	0.04	0.84	0.44	0	0.35	0	0.09	0.8
ENSG00000226375		1	novel transcript	0.0172	-58.1395	-5.86	7.63947e-05	0.0115826	1.89	0.02	0.09	2.71	0	8.45	0	0.12	0	0.06	0	0	0	0	0	0.09
ENSG00000228421		7	novel transcript	0.0213	-46.9484	-5.55	7.66668e-05	0.0115954	3.34	0.04	6.12	0.09	13.68	0	0.16	0	0.04	0.06	0	0	0	0	0.09	0.09
ENSG00000204965	PCDHA5	5	protocadherin alpha 5 [Source:HGNC Symbol;Acc:HGNC:8671]	0.0458	-21.8341	-4.45	7.70637e-05	0.011627	5.3	0.16	9.63	0	16.06	1.55	4.57	0	0.17	0.17	0.59	0	0	0	0.09	0.27
ENSG00000257008	GPR142	17	G protein-coupled receptor 142 [Source:HGNC Symbol;Acc:HGNC:20088]	0.0177	-56.4972	-5.82	7.74265e-05	0.0116533	1.42	0.01	0.36	0.09	1.78	0.19	5.99	0.12	0	0	0	0	0	0	0.09	0
ENSG00000286546		20	novel transcript, antisense to MACROD2	0.0041	-243.902	-7.93	7.76239e-05	0.0116547	8.7	0.02	52.2	0	0	0	0	0	0	0.06	0	0	0	0	0	0.09
ENSG00000261087	ZNNT1	8	ZNF706 neighboring transcript 1 [Source:HGNC Symbol;Acc:HGNC:54438]	0.1174	-8.51789	-3.09	7.79002e-05	0.0116679	4.74	0.39	0.9	0.65	13.68	5.15	2.05	6.03	0.87	0.06	0.81	0.38	0	0	0.73	0.27
ENSG00000144730	IL17RD	3	interleukin 17 receptor D [Source:HGNC Symbol;Acc:HGNC:17616]	0.1756	-5.69476	-2.51	7.83478e-05	0.0117066	32.93	5.01	48.06	5.69	102.28	21.96	13.71	5.91	3.32	5.39	1.7	2.85	2.12	15.83	5.33	3.55
ENSG00000288939		18	novel transcript	0.0137	-72.9927	-6.19	7.8983e-05	0.011773	2.67	0.02	0.09	0	0	10.4	0	5.56	0	0.06	0	0	0	0	0.09	0
ENSG00000233852		17	novel transcript	0.0484	-20.6612	-4.37	7.97059e-05	0.0118522	1.7	0.05	0.99	0.09	2.38	4.37	0	2.36	0.13	0	0.07	0	0	0	0.18	0
ENSG00000288947		7	novel transcript	0.0548	-18.2482	-4.19	7.99252e-05	0.0118563	14.17	0.85	20.25	25.1	11.89	0.1	0	27.67	0.17	1.52	0	1.14	0.35	2.04	0.18	1.42
ENSG00000230886	HMGB1P25	2	high mobility group box 1 pseudogene 25 [Source:HGNC Symbol;Acc:HGNC:39116]	0.0854	-11.7096	-3.55	8.17119e-05	0.0120621	2.78	0.15	0.72	0.93	11.89	0.87	1.42	0.83	0.17	0.17	0.07	0.38	0	0	0.37	0
ENSG00000162706	CADM3	1	cell adhesion molecule 3 [Source:HGNC Symbol;Acc:HGNC:17601]	0.0947	-10.5597	-3.4	8.17205e-05	0.0120621	10.59	1.16	7.38	20.62	2.38	17.49	11.03	4.61	0.35	1.74	0	2.19	0	2.55	2.39	0.09
ENSG00000282944		2	novel transcript	0.0042	-238.095	-7.9	8.18975e-05	0.0120621	8.37	0.02	50.22	0	0	0	0	0	0	0.06	0	0	0	0	0.09	0
ENSG00000228221	LINC00578	3	long intergenic non-protein coding RNA 578 [Source:HGNC Symbol;Acc:HGNC:43807]	0.1103	-9.06618	-3.18	8.25899e-05	0.0121352	12.76	1.6	42.12	15.12	3.57	7.67	4.41	3.67	1.09	1.57	0.96	0.1	0.35	6.13	0.46	2.13
ENSG00000259993		15	hyperpolarization activated cyclic nucleotide-gated potassium channel 2 (HCN2) pseudogene	0.0158	-63.2911	-5.98	8.43163e-05	0.0123595	3.17	0.03	6.57	0	0.59	11.85	0	0	0	0.06	0	0	0	0	0.09	0.09
ENSG00000172915	NBEA	13	neurobeachin [Source:HGNC Symbol;Acc:HGNC:7648]	0.2207	-4.53104	-2.18	8.59717e-05	0.0125724	62.36	15.05	25.74	120.94	41.63	96.96	9.3	79.58	14.58	16.52	8.26	17.21	26.13	6.64	16.17	14.92
ENSG00000239835		3	presenilin associated, rhomboid-like (PARL) pseudogene	0.0186	-53.7634	-5.75	8.75939e-05	0.0127493	1.95	0.02	3.69	0	0.59	7.29	0.16	0	0.04	0	0	0	0	0	0	0.09
ENSG00000204866	IGFL2	19	IGF like family member 2 [Source:HGNC Symbol;Acc:HGNC:32929]	0.1015	-9.85222	-3.3	8.79418e-05	0.0127699	2.81	0.27	4.77	1.21	2.38	6.9	1.1	0.47	0	0.45	0.07	0.48	0	0.51	0.37	0.27
ENSG00000224712	NPIPA3	16	nuclear pore complex interacting protein family member A3 [Source:HGNC Symbol;Acc:HGNC:41978]	0.0198	-50.5051	-5.66	8.88844e-05	0.0128752	0.93	0.01	0.18	3.83	0	0.49	0.63	0.47	0	0	0	0.1	0	0	0	0
ENSG00000229703	LYPD9P	1	LY6/PLAUR domain containing 9, pseudogene [Source:HGNC Symbol;Acc:HGNC:53735]	0.0172	-58.1395	-5.86	8.90832e-05	0.0128752	1.46	0.02	2.43	6.07	0	0.1	0.16	0	0	0.06	0	0	0	0	0.09	0
ENSG00000236550		20	pseudogene similar to part of PTPNS (protein tyrosine phosphatase, non-receptor type substrate) family	0.011	-90.9091	-6.5	9.20482e-05	0.0132728	3.25	0.02	0	0	0	9.33	0	10.17	0.04	0	0	0	0	0	0	0.09
ENSG00000147257	GPC3	X	glypican 3 [Source:HGNC Symbol;Acc:HGNC:4451]	0.1233	-8.1103	-3.02	9.25198e-05	0.0133047	9.66	0.91	2.25	0.65	39.25	6.22	6.3	3.31	1.53	0	1.03	0.86	0.71	1.53	0.55	1.07
ENSG00000156299	TIAM1	21	TIAM Rac1 associated GEF 1 [Source:HGNC Symbol;Acc:HGNC:11805]	0.2207	-4.53104	-2.18	9.27688e-05	0.0133047	109.79	25.26	59.76	144.55	46.38	81.12	47.28	279.65	19.34	32.75	14.31	60.08	7.41	16.34	31.14	20.7
ENSG00000166405	RIC3	11	RIC3 acetylcholine receptor chaperone [Source:HGNC Symbol;Acc:HGNC:30338]	0.1207	-8.285	-3.05	9.29636e-05	0.0133047	7.49	0.9	9.09	3.73	0.59	17.39	5.83	8.28	0.13	1.8	0.3	1.81	1.41	0.51	1.29	0
ENSG00000207394	RNU6-1060P	6	RNA, U6 small nuclear 1060, pseudogene [Source:HGNC Symbol;Acc:HGNC:48023]	0.0183	-54.6448	-5.77	9.32676e-05	0.0133047	2.33	0.02	8.37	0	0.59	0	4.89	0.12	0.04	0.06	0	0	0	0	0.09	0
ENSG00000007314	SCN4A	17	sodium voltage-gated channel alpha subunit 4 [Source:HGNC Symbol;Acc:HGNC:10591]	0.1088	-9.19118	-3.2	9.36914e-05	0.0133047	12.33	1.38	3.24	1.4	8.33	5.63	44.6	10.76	0.31	2.36	0	1.43	2.47	2.04	0.37	2.04
ENSG00000122687	MRM2	7	mitochondrial rRNA methyltransferase 2 [Source:HGNC Symbol;Acc:HGNC:16352]	0.0074	-135.135	-7.07	9.74138e-05	0.0137893	5.21	0.02	0	0	17.24	0	14.03	0	0.04	0	0	0	0	0	0.09	0
ENSG00000234551	LINC01309	13	long intergenic non-protein coding RNA 1309 [Source:HGNC Symbol;Acc:HGNC:50497]	0.0047	-212.766	-7.74	9.78172e-05	0.0138148	7.63	0.02	45.81	0	0	0	0	0	0	0.06	0	0	0	0	0	0.09
ENSG00000073792	IGF2BP2	3	insulin like growth factor 2 mRNA binding protein 2 [Source:HGNC Symbol;Acc:HGNC:28867]	0.1921	-5.20562	-2.38	9.98886e-05	0.0140752	134.24	23.33	353.67	69.52	301.48	48.87	20.33	11.59	25.5	16.07	19.77	28.52	8.83	45.45	22.32	20.17
ENSG00000231857	MORF4L1P5	X	mortality factor 4 like 1 pseudogene 5 [Source:HGNC Symbol;Acc:HGNC:35425]	0.0162	-61.7284	-5.95	0.00010107	0.0142093	2.63	0.02	0	0	8.92	0	3.78	3.07	0	0.06	0	0	0	0	0	0.09
ENSG00000166426	CRABP1	15	cellular retinoic acid binding protein 1 [Source:HGNC Symbol;Acc:HGNC:2338]	0.0398	-25.1256	-4.65	0.000101861	0.0142536	7.74	0.25	8.64	0	31.52	3.59	0.79	1.89	0	0	0.07	0.1	0.71	0	1.1	0
ENSG00000140534	TICRR	15	TOPBP1 interacting checkpoint and replication regulator [Source:HGNC Symbol;Acc:HGNC:28704]	0.1975	-5.06329	-2.34	0.000102004	0.0142536	36.98	6.69	129.32	3.36	45.19	11.76	11.82	20.46	5.81	6.68	6.64	8.17	8.83	4.6	7.72	5.06
ENSG00000154898	CCDC144CP	17	coiled-coil domain containing 144C, pseudogene [Source:HGNC Symbol;Acc:HGNC:29073]	0.1142	-8.75657	-3.13	0.000102076	0.0142536	53.91	6.95	8.55	99.67	0.59	14.28	25.37	175	7.42	4.72	5.46	13.31	4.24	6.64	13.13	0.71
ENSG00000265252	MIR3132	2	microRNA 3132 [Source:HGNC Symbol;Acc:HGNC:38373]	0.0424	-23.5849	-4.56	0.000102353	0.0142601	1.17	0.03	0	1.03	0	1.65	1.26	3.07	0.09	0	0.07	0	0	0	0.09	0
ENSG00000081052	COL4A4	2	collagen type IV alpha 4 chain [Source:HGNC Symbol;Acc:HGNC:2206]	0.1368	-7.30994	-2.87	0.000102654	0.0142698	25.47	4.08	2.88	47.22	5.35	34.97	43.81	18.56	6.72	0.45	0.96	3.42	3.18	10.21	6.52	1.15
ENSG00000165379	LRFN5	14	leucine rich repeat and fibronectin type III domain containing 5 [Source:HGNC Symbol;Acc:HGNC:20360]	0.1216	-8.22368	-3.04	0.000104032	0.0144113	18.02	1.94	44.1	10.45	35.68	7.87	4.1	5.91	1	2.86	1.33	3.9	0	2.55	0	3.91
ENSG00000233425	KRT18P67	9	keratin 18 pseudogene 67 [Source:HGNC Symbol;Acc:HGNC:48894]	0.0143	-69.9301	-6.13	0.000104137	0.0144113	5.61	0.04	0.09	0	33.3	0	0.16	0.12	0.04	0.06	0	0	0	0	0.09	0.09
ENSG00000133134	BEX2	X	brain expressed X-linked 2 [Source:HGNC Symbol;Acc:HGNC:30933]	0.0884	-11.3122	-3.5	0.000104527	0.0144329	8.37	0.76	2.16	19.13	10.11	12.14	5.04	1.66	0	2.02	2.07	0.1	0	0	1.56	0.36
ENSG00000162998	FRZB	2	frizzled related protein [Source:HGNC Symbol;Acc:HGNC:3959]	0.1127	-8.87311	-3.15	0.000105588	0.0145469	71.72	7.82	12.15	46.94	36.27	263.57	62.41	8.99	0.04	18.48	19.69	1.71	2.82	6.13	4.96	8.71
ENSG00000121236	TRIM6	11	tripartite motif containing 6 [Source:HGNC Symbol;Acc:HGNC:16277]	0.1582	-6.32111	-2.66	0.000110036	0.015126	3.89	0.53	4.5	1.12	5.95	6.61	4.57	0.59	0.35	0.9	0.52	0.67	0	0.51	1.1	0.18
ENSG00000158164	TMSB15A	X	thymosin beta 15A [Source:HGNC Symbol;Acc:HGNC:30744]	0.0718	-13.9276	-3.8	0.000110497	0.0151557	3.08	0.17	10.35	1.21	5.35	0.1	0.16	1.3	0.13	0.28	0	0.48	0	0	0.28	0.18
ENSG00000128510	CPA4	7	carboxypeptidase A4 [Source:HGNC Symbol;Acc:HGNC:15740]	0.115	-8.69565	-3.12	0.000110801	0.0151638	14.44	1.35	9.27	3.92	55.3	4.57	3.62	9.93	2.14	0.45	2.29	0	0	3.06	2.11	0.71
ENSG00000136931	NR5A1	9	nuclear receptor subfamily 5 group A member 1 [Source:HGNC Symbol;Acc:HGNC:7983]	0.0748	-13.369	-3.74	0.000111959	0.0152517	25.66	1.45	4.59	8.21	132.01	3.21	5.83	0.12	0.09	2.92	2.21	0.86	3.18	0	1.65	0.71
ENSG00000287222		8	novel transcript, antisense to PUF60	0.023	-43.4783	-5.44	0.000112178	0.0152517	2.09	0.03	5.22	0.09	0.59	0	0	6.62	0	0.06	0	0	0	0	0.09	0.09
ENSG00000281852	LINC00891	X	long intergenic non-protein coding RNA 891 [Source:HGNC Symbol;Acc:HGNC:48577]	0.0108	-92.5926	-6.53	0.000112254	0.0152517	3.16	0.02	0	0	0	12.05	6.93	0	0.04	0	0	0	0	0	0.09	0
ENSG00000270933		7	novel transcript	0.0337	-29.6736	-4.89	0.000112429	0.0152517	30.04	0.94	0.99	3.08	0.59	6.99	3.15	165.43	1.14	0	2.66	2.19	0	1.53	0	0
ENSG00000211943	IGHV3-15	14	immunoglobulin heavy variable 3-15 [Source:HGNC Symbol;Acc:HGNC:5582]	0.0175	-57.1429	-5.84	0.000114413	0.0154534	6.05	0.12	7.11	29.02	0	0	0.16	0	0.35	0.06	0	0.1	0	0	0.46	0
ENSG00000162614	NEXN	1	nexilin F-actin binding protein [Source:HGNC Symbol;Acc:HGNC:29557]	0.1869	-5.35045	-2.42	0.00011539	0.015551	222.77	45.41	118.61	193.54	29.73	91.61	661.32	241.81	10.43	85.27	17.26	80.23	57.9	20.94	68.98	22.3
ENSG00000260451	GEMIN8P2	16	gem nuclear organelle associated protein 8 pseudogene 2 [Source:HGNC Symbol;Acc:HGNC:37977]	0.0141	-70.922	-6.15	0.00011589	0.0155645	2.33	0.02	0.09	0	0	0	6.3	7.57	0.04	0	0	0	0	0	0.09	0
ENSG00000211651	IGLV1-44	22	immunoglobulin lambda variable 1-44 [Source:HGNC Symbol;Acc:HGNC:5879]	0.0052	-192.308	-7.59	0.000115994	0.0155645	8.31	0.02	49.86	0	0	0	0	0	0.04	0.06	0	0	0	0	0.09	0
ENSG00000248461	LINC02119	5	long intergenic non-protein coding RNA 2119 [Source:HGNC Symbol;Acc:HGNC:52975]	0.0401	-24.9377	-4.64	0.000117109	0.0156802	2.01	0.05	0	0	4.16	0.78	5.83	1.3	0.13	0	0.07	0	0	0	0.09	0.09
ENSG00000280023		19	TEC	0.0098	-102.041	-6.68	0.000117878	0.0157491	4.46	0.02	26.01	0	0.59	0	0.16	0	0.04	0.06	0	0	0	0	0.09	0
ENSG00000179542	SLITRK4	X	SLIT and NTRK like family member 4 [Source:HGNC Symbol;Acc:HGNC:23502]	0.1539	-6.49773	-2.7	0.000120495	0.016064	16.91	2.7	6.03	22.4	0.59	17.39	12.14	42.92	1.35	4.66	3.84	4.09	1.41	0.51	1.38	4.35
ENSG00000229221	HNRNPA1P66	2	heterogeneous nuclear ribonucleoprotein A1 pseudogene 66 [Source:HGNC Symbol;Acc:HGNC:48796]	0.0518	-19.305	-4.27	0.000121112	0.0161116	5.38	0.24	0.72	4.2	0	8.26	0.63	18.45	0	0.9	0.37	0.67	0	0	0	0
ENSG00000185482	STAC3	12	SH3 and cysteine rich domain 3 [Source:HGNC Symbol;Acc:HGNC:28423]	0.133	-7.5188	-2.91	0.000123479	0.0163772	59.88	8.83	15.21	55.34	10.7	13.6	212.77	51.67	0.35	18.14	2.14	14.07	3.53	16.85	8.63	6.93
ENSG00000254852	NPIPA2	16	nuclear pore complex interacting protein family member A2 [Source:HGNC Symbol;Acc:HGNC:41979]	0.0216	-46.2963	-5.53	0.000124021	0.0163786	0.48	0	0.27	1.03	0	0.49	0.63	0.47	0	0	0	0	0	0	0	0
ENSG00000283159	MIR665	14	microRNA 665 [Source:HGNC Symbol;Acc:HGNC:33662]	0.0049	-204.082	-7.68	0.000125896	0.0165698	4.53	0.02	0	27.16	0	0	0	0	0.04	0	0	0	0	0	0	0.09
ENSG00000204802	FAM88C	9	family with sequence similarity 88 member C [Source:HGNC Symbol;Acc:HGNC:56159]	0.0164	-60.9756	-5.93	0.000130258	0.0171075	1.9	0.02	0	3.36	0	7.87	0.16	0	0	0.06	0	0	0	0	0.09	0
ENSG00000170500	LONRF2	2	LON peptidase N-terminal domain and ring finger 2 [Source:HGNC Symbol;Acc:HGNC:24788]	0.1948	-5.13347	-2.36	0.000131395	0.0171864	20.52	3.21	6.57	6.91	87.41	7.48	9.77	4.97	1.83	4.27	2.29	2.19	6	3.06	2.3	3.73
ENSG00000251487		5	novel transcript	0.0056	-178.571	-7.47	0.000131695	0.0171864	7.78	0.02	46.71	0	0	0	0	0	0.04	0.06	0	0	0	0	0	0.09
ENSG00000237880	LINC01885	2	long intergenic non-protein coding RNA 1885 [Source:HGNC Symbol;Acc:HGNC:52704]	0.0188	-53.1915	-5.73	0.000132238	0.0171864	5.18	0.07	5.4	0	0	0	0	25.66	0.22	0.06	0.07	0	0	0	0.09	0.09
ENSG00000214244	SETP21	5	SET pseudogene 21 [Source:HGNC Symbol;Acc:HGNC:42940]	0.0947	-10.5597	-3.4	0.000132447	0.0171864	1.97	0.2	0.63	4.95	0.59	0.39	3.47	1.77	0.22	0.34	0	0.1	0.35	0	0.18	0.44
ENSG00000242798		7	novel transcript	0.0608	-16.4474	-4.04	0.000132694	0.0171864	3.68	0.13	0.9	0	16.06	1.55	2.36	1.18	0	0.34	0.37	0	0	0	0.28	0.09
ENSG00000228195	RPL5P27	10	ribosomal protein L5 pseudogene 27 [Source:HGNC Symbol;Acc:HGNC:36172]	0.0198	-50.5051	-5.66	0.000132803	0.0171864	1.71	0.02	0	0.09	0.59	3.4	6.15	0	0.04	0	0	0	0	0	0	0.09
ENSG00000271401		2	novel transcript	0.0552	-18.1159	-4.18	0.000137986	0.0178197	1.82	0.09	1.44	2.05	0	0.58	2.84	4.02	0	0	0	0.19	0	0	0.55	0
ENSG00000277511		17	novel transcript	0.0361	-27.7008	-4.79	0.00013962	0.0179525	1.47	0.03	0.09	0.84	1.78	0.87	0	5.2	0	0	0	0.1	0	0	0	0.18
ENSG00000150594	ADRA2A	10	adrenoceptor alpha 2A [Source:HGNC Symbol;Acc:HGNC:281]	0.1805	-5.54017	-2.47	0.000139884	0.0179525	12.19	2.3	6.21	12.88	4.16	12.05	25.69	12.18	2.14	2.58	0.66	5.7	0.71	2.04	4.13	0.44
ENSG00000272163		8	novel transcript, antisense to NEFM	0.0137	-72.9927	-6.19	0.000140342	0.0179739	1.23	0	0.72	0	4.76	0.1	0.16	1.66	0	0	0	0	0	0	0	0
ENSG00000273148	LCDR	20	lysosome cell death regulator [Source:HGNC Symbol;Acc:HGNC:44308]	0.0708	-14.1243	-3.82	0.000140983	0.0180188	2.1	0.16	0.54	0.37	1.19	1.55	2.21	6.74	0.04	0	0.07	0.29	0	0.51	0.37	0
ENSG00000230922		22	novel transcript	0.048	-20.8333	-4.38	0.000141673	0.0180696	3.13	0.15	4.05	10.64	1.78	0.39	0.47	1.42	0	0	0.66	0.57	0	0	0	0
ENSG00000258572		14	novel transcript	0.0369	-27.1003	-4.76	0.000143214	0.0182286	3.86	0.08	0.09	0	14.87	0.1	6.3	1.77	0.22	0	0	0.1	0	0	0.09	0.27
ENSG00000255690	TRIL	7	TLR4 interactor with leucine rich repeats [Source:HGNC Symbol;Acc:HGNC:22200]	0.1649	-6.06428	-2.6	0.000144537	0.0183592	26.23	3.54	7.38	5.69	109.41	10.2	20.8	3.9	0.79	6.29	1.55	1.9	8.83	2.55	2.66	3.73
ENSG00000242375		9	novel transcript	0.0172	-58.1395	-5.86	0.000145918	0.0184966	2.52	0.02	4.23	0	0	0	0.16	10.76	0.04	0.06	0	0	0	0	0.09	0
ENSG00000053747	LAMA3	18	laminin subunit alpha 3 [Source:HGNC Symbol;Acc:HGNC:6483]	0.1908	-5.24109	-2.39	0.0001469	0.0185451	28.38	5.01	8.46	13.53	40.44	38.57	44.45	24.83	7.03	2.92	4.06	11.31	0.35	4.09	9.64	0.71
ENSG00000127152	BCL11B	14	BAF chromatin remodeling complex subunit BCL11B [Source:HGNC Symbol;Acc:HGNC:13222]	0.2207	-4.53104	-2.18	0.000147272	0.0185526	25.19	5.2	67.94	8.68	40.44	13.99	12.77	7.33	3.8	6.4	1.33	7.41	6.71	5.62	8.08	2.22
ENSG00000135407	AVIL	12	advillin [Source:HGNC Symbol;Acc:HGNC:14188]	0.1199	-8.34028	-3.06	0.000147631	0.0185526	42.42	6.68	4.86	172.17	13.68	34.2	20.49	9.1	9.26	2.98	6.05	11.22	0.35	10.21	11.57	1.78
ENSG00000163633	C4orf36	4	chromosome 4 open reading frame 36 [Source:HGNC Symbol;Acc:HGNC:28386]	0.0612	-16.3399	-4.03	0.00014802	0.0185526	1.62	0.05	0.63	0.09	7.14	0.49	0.79	0.59	0.04	0	0	0.1	0	0	0.09	0.18
ENSG00000166979	EVA1C	21	eva-1 homolog C [Source:HGNC Symbol;Acc:HGNC:13239]	0.1882	-5.3135	-2.41	0.000148159	0.0185526	12.15	2.4	1.26	10.17	4.76	9.13	10.09	37.48	1.53	3.15	1.11	2.57	2.82	3.57	2.48	1.95
ENSG00000287104		4	novel transcript, antisense to TBC1D14	0.0679	-14.7275	-3.88	0.000150433	0.0187992	2	0.11	2.07	1.31	0	0.49	6.62	1.54	0.35	0	0.07	0.1	0	0	0	0.36
ENSG00000242882	RPL5P11	4	ribosomal protein L5 pseudogene 11 [Source:HGNC Symbol;Acc:HGNC:35483]	0.0232	-43.1034	-5.43	0.000150801	0.0188073	2.24	0.04	3.24	0.09	0	0	10.09	0	0.04	0.06	0	0	0	0	0.09	0.09
ENSG00000228150		1	novel transcript	0.0195	-51.2821	-5.68	0.000151843	0.0188814	1.69	0.02	3.6	0	0.59	0.1	5.83	0	0.04	0	0	0	0	0	0.09	0
ENSG00000156466	GDF6	8	growth differentiation factor 6 [Source:HGNC Symbol;Acc:HGNC:4221]	0.133	-7.5188	-2.91	0.000152006	0.0188814	8.54	1.12	19.35	4.76	13.68	3.98	8.2	1.3	0.04	2.25	0.66	0.48	1.41	2.04	0.09	1.95
ENSG00000257849		12	novel transcript	0.0179	-55.8659	-5.8	0.000156966	0.0194584	1.94	0.02	6.84	0.09	0	0	0	4.73	0	0.06	0	0	0	0	0.09	0
ENSG00000162738	VANGL2	1	VANGL planar cell polarity protein 2 [Source:HGNC Symbol;Acc:HGNC:15511]	0.1207	-8.285	-3.05	0.000158641	0.0196268	29.61	2.91	37.62	2.89	94.55	9.33	8.83	24.48	0.04	6.68	3.17	5.32	0	2.55	4.59	0.89
ENSG00000228471		2	pseudogene similar to part of nucleolar protein 5 Nol5	0.0079	-126.582	-6.98	0.000159894	0.0197422	4.46	0.02	26.19	0	0.59	0	0	0	0	0.06	0	0	0	0	0.09	0
ENSG00000227238	TTC39DP	2	tetratricopeptide repeat domain 39D, pseudogene [Source:HGNC Symbol;Acc:HGNC:35451]	0.0119	-84.0336	-6.39	0.00016206	0.0199302	5	0.03	0	0	19.03	0	0	11	0	0.06	0	0	0	0	0.09	0.09
ENSG00000227262	HCG4B	6	HLA complex group 4B [Source:HGNC Symbol;Acc:HGNC:22919]	0.0629	-15.8983	-3.99	0.000163163	0.0200223	6.14	0.31	2.34	0	24.38	3.79	6.3	0	0.17	0.39	0	0.38	0.35	0.51	0.28	0.36
ENSG00000251188		4	novel zinc finger protein pseudogene	0.0098	-102.041	-6.67	0.000163457	0.0200223	1.3	0	3.24	0.19	0	0	0	4.38	0	0	0	0	0	0	0	0
ENSG00000106211	HSPB1	7	heat shock protein family B (small) member 1 [Source:HGNC Symbol;Acc:HGNC:5246]	0.1989	-5.02765	-2.33	0.000163783	0.0200226	409.1	96.1	33.57	1248.06	629.13	153.6	277.55	112.69	96.22	96.56	127.68	66.25	92.15	93.97	131.25	64.67
ENSG00000121898	CPXM2	10	carboxypeptidase X, M14 family member 2 [Source:HGNC Symbol;Acc:HGNC:26977]	0.1895	-5.27704	-2.4	0.000164904	0.0201199	55.11	12.42	6.3	138.3	8.92	65.77	60.99	50.37	9.87	15	3.84	21.77	12	12.26	17.18	7.46
ENSG00000166592	RRAD	16	RRAD, Ras related glycolysis inhibitor and calcium channel regulator [Source:HGNC Symbol;Acc:HGNC:10446]	0.183	-5.46448	-2.45	0.000167244	0.0203253	53.24	9.97	11.07	20.44	33.3	13.12	201.11	40.44	4.06	15.95	6.12	19.77	3.18	11.24	13.78	5.69
ENSG00000165821	SALL2	14	spalt like transcription factor 2 [Source:HGNC Symbol;Acc:HGNC:10526]	0.1518	-6.58762	-2.72	0.000169088	0.0205091	17.96	2.25	27.18	1.49	58.28	6.8	9.3	4.73	0.04	4.66	1.4	2.76	2.12	3.06	1.29	2.67
ENSG00000223953	C1QTNF5	11	C1q and TNF related 5 [Source:HGNC Symbol;Acc:HGNC:14344]	0.023	-43.4783	-5.44	0.000171782	0.020795	1.46	0.02	2.34	0	0	2.62	3.78	0	0.04	0	0	0	0	0	0	0.09
ENSG00000289141		1	novel transcript	0.0041	-243.902	-7.94	0.000177733	0.0214641	11.79	0.02	0	0	70.76	0	0	0	0.04	0	0	0	0	0	0.09	0
ENSG00000120329	SLC25A2	5	solute carrier family 25 member 2 [Source:HGNC Symbol;Acc:HGNC:22921]	0.0764	-13.089	-3.71	0.000178003	0.0214641	3.11	0.31	0.63	1.96	2.38	1.94	8.67	3.07	0.09	0.45	0.3	0.1	0	1.53	0	0
ENSG00000204065	TCEAL5	X	transcription elongation factor A like 5 [Source:HGNC Symbol;Acc:HGNC:22282]	0.0675	-14.8148	-3.89	0.000178609	0.0214953	2.25	0.16	2.07	0.56	7.14	0.29	2.84	0.59	0.04	0.22	0.07	0	0.35	0.51	0	0.09
ENSG00000232504	ST3GAL5-AS1	2	ST3GAL5 antisense RNA 1 (head to head) [Source:HGNC Symbol;Acc:HGNC:51129]	0.0591	-16.9205	-4.08	0.000179657	0.0215794	2.33	0.13	1.44	0	3.57	3.89	1.42	3.67	0.22	0.06	0	0	0	0.51	0.28	0
ENSG00000121152	NCAPH	2	non-SMC condensin I complex subunit H [Source:HGNC Symbol;Acc:HGNC:1112]	0.2161	-4.62749	-2.21	0.000181848	0.0218003	22.81	4.28	60.66	5.32	48.17	5.25	8.98	8.51	5.72	2.58	4.43	6.75	2.47	3.57	5.05	3.64
ENSG00000136193	SCRN1	7	secernin 1 [Source:HGNC Symbol;Acc:HGNC:22192]	0.2994	-3.34001	-1.74	0.00018314	0.0218661	188.82	52.14	382.56	68.87	203.37	276.88	49.65	151.59	47.5	61.4	43.45	90.4	24.01	41.88	55.48	53.04
ENSG00000171617	ENC1	5	ectodermal-neural cortex 1 [Source:HGNC Symbol;Acc:HGNC:3345]	0.2449	-4.0833	-2.03	0.000183345	0.0218661	69.65	16.34	215.89	17.92	19.03	60.23	41.45	63.38	22.22	9.55	9.15	28.9	14.83	13.28	17.82	15.01
ENSG00000140986	RPL3L	16	ribosomal protein L3 like [Source:HGNC Symbol;Acc:HGNC:10351]	0.0201	-49.7512	-5.64	0.000183457	0.0218661	3.36	0.07	0.09	0.09	1.78	0.1	17.97	0.12	0	0	0.15	0	0.35	0	0.09	0
ENSG00000233557	NFU1P2	1	NFU1 iron-sulfur cluster scaffold pseudogene 2 [Source:HGNC Symbol;Acc:HGNC:44554]	0.0103	-97.0874	-6.6	0.000185605	0.0220794	5.38	0.04	32.31	0	0	0	0	0	0.04	0.06	0	0	0	0	0.09	0.09
ENSG00000111245	MYL2	12	myosin light chain 2 [Source:HGNC Symbol;Acc:HGNC:7583]	0.0508	-19.685	-4.3	0.000187898	0.022297	56.86	2.88	5.49	0.09	20.81	4.37	280.86	29.56	0	7.13	1.55	6.37	2.47	0.51	0	4.97
ENSG00000232693		2	novel transcript, sense intronic to SPRED2	0.1142	-8.75657	-3.13	0.000188514	0.022297	3.96	0.47	1.17	9.43	1.78	3.98	6.46	0.95	0.65	0.45	1.11	0.48	0	0	1.1	0
ENSG00000204963	PCDHA7	5	protocadherin alpha 7 [Source:HGNC Symbol;Acc:HGNC:8673]	0.0629	-15.8983	-3.99	0.000189116	0.0223255	1.32	0.06	3.06	0.75	0.59	2.72	0.79	0	0.17	0	0	0.1	0	0	0	0.18
ENSG00000189423	USP32P3	17	ubiquitin specific peptidase 32 pseudogene 3 [Source:HGNC Symbol;Acc:HGNC:43576]	0.1377	-7.26216	-2.86	0.000190082	0.0223967	13.86	1.88	5.85	16.05	3.57	3.5	4.89	49.31	3.27	0.62	1.7	5.13	1.06	0	1.29	1.95
ENSG00000175084	DES	2	desmin [Source:HGNC Symbol;Acc:HGNC:2770]	0.047	-21.2766	-4.41	0.000190508	0.0224042	873.24	41.45	288.88	191.03	126.06	249.58	3708.34	675.54	0.04	105.95	13.57	111.69	12	0	0.09	88.21
ENSG00000226004	LINC02528	6	long intergenic non-protein coding RNA 2528 [Source:HGNC Symbol;Acc:HGNC:53554]	0.0068	-147.059	-7.21	0.000192106	0.0225493	6.8	0.02	0	0	0	40.8	0	0	0.04	0.06	0	0	0	0	0.09	0
ENSG00000211767	TRBJ2-3	7	T cell receptor beta joining 2-3 [Source:HGNC Symbol;Acc:HGNC:12171]	0.0141	-70.922	-6.15	0.000194497	0.0227586	3.06	0.02	0	0	0	9.04	9.3	0	0.04	0.06	0	0	0	0	0	0.09
ENSG00000288545		18	novel transcript, antisense to SLC14A1 and SLC14A2	0.0141	-70.922	-6.15	0.000194625	0.0227586	2.42	0.02	9.45	0	0	0	0	5.08	0.04	0	0	0	0	0	0.09	0
ENSG00000224059	HSPA8P16	7	heat shock protein family A (Hsp70) member 8 pseudogene 16 [Source:HGNC Symbol;Acc:HGNC:44931]	0.0629	-15.8983	-3.99	0.000195427	0.0228093	1.79	0.06	0.45	0.09	7.14	1.36	1.58	0.12	0.09	0.11	0	0.1	0	0	0.18	0
ENSG00000286408		5	novel transcript	0.0317	-31.5457	-4.98	0.000196213	0.022844	3.76	0.07	1.53	0	13.08	0	0	7.92	0.04	0.17	0.07	0	0	0	0.18	0.09
ENSG00000280339		11	novel transcript	0.2117	-4.72367	-2.24	0.000196832	0.022844	8.89	1.82	2.25	1.59	5.35	11.85	20.02	12.3	1.92	1.57	1.11	2.76	1.41	2.04	2.2	1.51
ENSG00000205955	HSP90AA5P	3	heat shock protein 90 alpha family class A member 5, pseudogene [Source:HGNC Symbol;Acc:HGNC:32535]	0.1961	-5.09944	-2.35	0.000199102	0.0230273	6.85	1.08	4.68	1.12	24.38	2.43	5.04	3.43	1.48	0.62	0.81	0.86	1.06	1.53	1.47	0.8
ENSG00000120057	SFRP5	10	secreted frizzled related protein 5 [Source:HGNC Symbol;Acc:HGNC:10779]	0.0556	-17.9856	-4.17	0.000199156	0.0230273	23.4	1.77	2.43	88.93	8.33	6.8	33.89	0	0.04	3.76	0.59	0.67	2.47	4.09	0	2.58
ENSG00000156970	BUB1B	15	BUB1 mitotic checkpoint serine/threonine kinase B [Source:HGNC Symbol;Acc:HGNC:1149]	0.2398	-4.17014	-2.06	0.000201273	0.0232286	48.36	10.98	143.81	13.62	51.14	7.58	18.44	55.58	7.95	13.82	8.11	15.49	10.95	9.7	14.05	7.73
ENSG00000183578	TNFAIP8L3	15	TNF alpha induced protein 8 like 3 [Source:HGNC Symbol;Acc:HGNC:20620]	0.1593	-6.27746	-2.65	0.000201658	0.0232298	13.8	2.69	3.87	50.58	7.73	6.02	4.89	9.7	2.71	2.81	1.77	6.08	2.12	0.51	2.02	3.46
ENSG00000176887	SOX11	2	SRY-box transcription factor 11 [Source:HGNC Symbol;Acc:HGNC:11191]	0.1259	-7.94281	-2.99	0.000202644	0.0233	97.28	10.84	222.28	18.2	209.91	25.55	16.08	91.64	0.39	21.85	12.17	3.04	7.77	21.96	0.09	19.46
ENSG00000198467	TPM2	9	tropomyosin 2 [Source:HGNC Symbol;Acc:HGNC:12011]	0.2088	-4.78927	-2.26	0.000203212	0.0233163	668.21	146.33	343.14	395.77	387.11	160.79	2354.97	367.51	32.79	264.58	128.71	169.39	33.9	260.46	150.63	130.14
ENSG00000267549	ZSCAN5A-AS1	19	ZSCAN5A antisense RNA 1 [Source:HGNC Symbol;Acc:HGNC:55294]	0.0133	-75.188	-6.23	0.000203565	0.0233163	3.46	0.02	0	0.09	0	20.5	0.16	0	0.04	0.06	0	0	0	0	0.09	0
ENSG00000260604		6	novel transcript	0.1058	-9.4518	-3.24	0.000203917	0.0233163	7.92	0.81	11.34	1.4	16.65	4.37	3.47	10.29	0.13	1.4	0	0	1.41	2.04	0.09	1.42
ENSG00000272130		5	novel transcript	0.0188	-53.1915	-5.73	0.000204769	0.0233705	1.85	0.02	6.3	0	0	4.66	0	0.12	0.04	0	0	0	0	0	0.09	0
ENSG00000175497	DPP10	2	dipeptidyl peptidase like 10 [Source:HGNC Symbol;Acc:HGNC:20823]	0.0451	-22.1729	-4.47	0.000206042	0.0234725	3.13	0.2	1.53	2.15	11.89	2.14	0.95	0.12	0.04	0	0	0	0.35	1.02	0.09	0.09
ENSG00000269911	FAM226B	X	family with sequence similarity 226 member B [Source:HGNC Symbol;Acc:HGNC:31964]	0.0191	-52.356	-5.71	0.000206686	0.0235026	1.32	0.01	0	0	1.78	2.14	0.47	3.55	0	0.06	0	0	0	0	0	0
ENSG00000170786	SDR16C5	8	short chain dehydrogenase/reductase family 16C member 5 [Source:HGNC Symbol;Acc:HGNC:30311]	0.089	-11.236	-3.49	0.000209312	0.0237575	2.81	0.24	0.9	0.56	1.78	3.89	1.1	8.63	0.04	0.06	0	0.76	0	0.51	0.37	0.18
ENSG00000109265	CRACD	4	capping protein inhibiting regulator of actin dynamics [Source:HGNC Symbol;Acc:HGNC:29219]	0.1719	-5.81734	-2.54	0.00021214	0.0239904	41.77	8.8	49.5	112.08	24.38	7.77	12.77	44.11	0.92	17.19	2.88	4.75	20.83	6.64	11.3	5.86
ENSG00000254180		8	novel transcript	0.024	-41.6667	-5.38	0.000216092	0.0243928	1.48	0.02	3.6	0	0.59	0.1	0	4.61	0	0.06	0	0	0	0	0.09	0
ENSG00000137807	KIF23	15	kinesin family member 23 [Source:HGNC Symbol;Acc:HGNC:6392]	0.2517	-3.97298	-1.99	0.000219134	0.0246748	89.22	21.7	267.37	14.65	44	34.39	89.05	85.85	15.76	28.14	23.68	28.9	24.01	9.19	29.21	14.75
ENSG00000103710	RASL12	15	RAS like family 12 [Source:HGNC Symbol;Acc:HGNC:30289]	0.1768	-5.65611	-2.5	0.000219388	0.0246748	13.97	2.96	3.15	36.58	6.54	5.44	6.93	25.19	1.48	4.21	3.98	1.24	1.06	6.13	2.85	2.75
ENSG00000167244	IGF2	11	insulin like growth factor 2 [Source:HGNC Symbol;Acc:HGNC:5466]	0.1908	-5.24109	-2.39	0.000220367	0.0247399	3284.86	759.09	958.97	8673.69	152.23	4077.64	2877.12	2969.49	901	553.71	347.12	455.13	1551.77	809.47	325.88	1128.66
ENSG00000223265	RNU6-592P	11	RNA, U6 small nuclear 592, pseudogene [Source:HGNC Symbol;Acc:HGNC:47555]	0.0209	-47.8469	-5.58	0.000224124	0.0251161	1.35	0.02	0.09	2.05	0	0.1	5.83	0	0.04	0	0	0	0	0	0.09	0
ENSG00000089199	CHGB	20	chromogranin B [Source:HGNC Symbol;Acc:HGNC:1930]	0.1142	-8.75657	-3.13	0.000227141	0.0254082	13.47	1.71	6.84	8.87	5.35	6.7	50.43	2.6	0	3.43	0.3	0.95	2.47	3.57	0.28	2.67
ENSG00000277013	SUNO1	19	S-phase upregulated non-coding 1 [Source:HGNC Symbol;Acc:HGNC:55385]	0.0595	-16.8067	-4.07	0.000227958	0.0254159	2.36	0.13	0.9	0	4.16	2.04	2.21	4.85	0.22	0.06	0	0	0	0.51	0	0.27
ENSG00000237090	MKRN8P	1	makorin ring finger protein 8, pseudogene [Source:HGNC Symbol;Acc:HGNC:7120]	0.0194	-51.5464	-5.69	0.000228095	0.0254159	3.08	0.04	0	0.09	0.59	17.78	0	0	0.04	0.06	0	0	0	0	0.09	0.09
ENSG00000211752	TRBV27	7	T cell receptor beta variable 27 [Source:HGNC Symbol;Acc:HGNC:12208]	0.0105	-95.2381	-6.57	0.000228443	0.0254159	4.44	0.02	0	0	0	26.52	0	0.12	0.04	0.06	0	0	0	0	0	0.09
ENSG00000117724	CENPF	1	centromere protein F [Source:HGNC Symbol;Acc:HGNC:1857]	0.2698	-3.70645	-1.89	0.000231643	0.0256796	416.32	101.92	1108.09	112.73	670.16	64.51	157.76	384.65	111.37	89.15	113.52	142.49	63.91	89.88	125.74	79.33
ENSG00000137440	FGFBP1	4	fibroblast growth factor binding protein 1 [Source:HGNC Symbol;Acc:HGNC:19695]	0.0105	-95.2381	-6.58	0.000235105	0.0259178	4.15	0.02	0	0	18.43	0	6.46	0	0.04	0	0	0	0	0	0	0.09
ENSG00000147606	SLC26A7	8	solute carrier family 26 member 7 [Source:HGNC Symbol;Acc:HGNC:14467]	0.0934	-10.7066	-3.42	0.000235549	0.0259178	3.28	0.28	9.9	0.09	0	4.08	3.47	2.13	0.13	0.56	0.07	0.38	0.35	0	0.64	0.09
ENSG00000104722	NEFM	8	neurofilament medium chain [Source:HGNC Symbol;Acc:HGNC:7734]	0.0693	-14.43	-3.85	0.000235877	0.0259178	4.18	0.38	2.88	5.41	7.73	0.87	1.58	6.62	0	0.73	0	0	0.71	1.53	0.09	0
ENSG00000075340	ADD2	2	adducin 2 [Source:HGNC Symbol;Acc:HGNC:244]	0.1805	-5.54017	-2.47	0.000235892	0.0259178	22.41	3.63	44.37	2.8	56.49	12.34	16.08	2.36	0.65	6.4	1.92	2.28	4.59	6.64	5.24	1.33
ENSG00000167355	OR51B5	11	olfactory receptor family 51 subfamily B member 5 [Source:HGNC Symbol;Acc:HGNC:19599]	0.0526	-19.0114	-4.25	0.000235992	0.0259178	5.99	0.27	10.53	0	7.73	5.83	0.16	11.71	0.04	0.9	0	0	0.35	0	0.83	0
ENSG00000236668	LHX2-AS1	9	LHX2 antisense RNA 1 [Source:HGNC Symbol;Acc:HGNC:56163]	0.0116	-86.2069	-6.43	0.000236411	0.0259178	5.89	0.03	0	0	35.08	0	0.16	0.12	0	0.06	0	0	0	0	0.09	0.09
ENSG00000267784		2	novel transcript, antisense to titin	0.1303	-7.6746	-2.94	0.000236724	0.0259178	4.75	0.63	1.53	1.4	11.89	2.82	8.83	2.01	0.09	0.95	0	0.38	1.06	1.53	0.64	0.36
ENSG00000273232		18	novel transcript, sense intronic to RBBP8	0.0074	-135.135	-7.07	0.000238034	0.0260151	4.81	0.02	0	0	0	0	0	28.85	0	0.06	0	0	0	0	0	0.09
ENSG00000163376	KBTBD8	3	kelch repeat and BTB domain containing 8 [Source:HGNC Symbol;Acc:HGNC:30691]	0.1817	-5.50358	-2.46	0.000239103	0.0260859	11.46	2.42	17.28	29.86	6.54	8.55	2.84	3.67	2.23	3.03	2.07	3.23	0.35	3.06	4.13	1.24
ENSG00000009950	MLXIPL	7	MLX interacting protein like [Source:HGNC Symbol;Acc:HGNC:12744]	0.133	-7.5188	-2.91	0.00024556	0.0267431	5.86	0.76	0.63	3.27	10.7	9.62	4.1	6.86	0.83	0.45	0.07	0.86	0	2.55	0.18	1.15
ENSG00000250259		4	novel transcript	0.0333	-30.03	-4.91	0.000249186	0.0270428	4.53	0.24	0.09	4.29	0	10.4	3.62	8.75	0	0	0.07	0.29	0	1.53	0	0
ENSG00000010438	PRSS3	9	serine protease 3 [Source:HGNC Symbol;Acc:HGNC:9486]	0.0054	-185.185	-7.53	0.000253985	0.0275153	11.2	0.02	0	0	67.19	0	0	0	0.04	0.06	0	0	0	0	0.09	0
ENSG00000164451	CALHM4	6	calcium homeostasis modulator family member 4 [Source:HGNC Symbol;Acc:HGNC:21094]	0.1934	-5.17063	-2.37	0.000255158	0.0275941	16.17	2.85	2.07	7.09	45.19	8.65	27.74	6.27	1.35	4.27	1.18	1.52	7.06	2.04	1.29	4.09
ENSG00000234789		9	novel transcript	0.0234	-42.735	-5.42	0.000255882	0.0276241	1.8	0.02	0.09	0	0	0.1	4.26	6.39	0.04	0.06	0	0	0	0	0.09	0
ENSG00000216616		6	ribosomal protein L27A (RPL27A) pseudogene	0.1142	-8.75657	-3.13	0.00026141	0.0281717	8.12	0.76	1.17	2.24	33.89	1.07	8.83	1.54	1.22	0	0.3	0.57	2.12	0.51	0.37	0.98
ENSG00000189108	IL1RAPL2	X	interleukin 1 receptor accessory protein like 2 [Source:HGNC Symbol;Acc:HGNC:5997]	0.039	-25.641	-4.68	0.000262651	0.0282562	2.97	0.21	1.98	1.31	1.78	2.14	0.32	10.29	0	0	0	0	0	1.53	0.09	0.09
ENSG00000275480		17	coiled-coil domain containing 144 family, N-terminal like (CCDC144NL) pseudogene	0.0078	-128.205	-7	0.000264698	0.028427	4.47	0.02	26.82	0	0	0	0	0	0	0.06	0	0	0	0	0.09	0
ENSG00000211872	TRAJ17	14	T cell receptor alpha joining 17 [Source:HGNC Symbol;Acc:HGNC:12045]	0.0077	-129.87	-7.02	0.000274119	0.0293369	4.7	0.02	0	0	0	28.17	0	0	0.04	0	0	0	0	0	0.09	0
ENSG00000187486	KCNJ11	11	potassium inwardly rectifying channel subfamily J member 11 [Source:HGNC Symbol;Acc:HGNC:6257]	0.0842	-11.8765	-3.57	0.000277714	0.0296192	2.39	0.21	0.36	3.36	4.16	0.49	5.36	0.59	0.35	0.06	0.07	0.38	0.71	0	0	0.09
ENSG00000289154		12	novel transcript, sense intronic to CBX5	0.1989	-5.02765	-2.33	0.000278546	0.0296568	14.75	2.83	5.58	8.4	8.92	6.22	8.04	51.32	2.62	3.15	4.79	3.23	0.35	2.55	4.87	1.07
ENSG00000124440	HIF3A	19	hypoxia inducible factor 3 subunit alpha [Source:HGNC Symbol;Acc:HGNC:15825]	0.1571	-6.36537	-2.67	0.000280905	0.0298565	11.79	1.6	9.81	1.12	39.25	11.17	7.25	2.13	2.31	0.34	0.59	0.57	1.77	4.6	0.64	1.95
ENSG00000236475	TRIM26BP	6	tripartite motif containing 26B, pseudogene [Source:HGNC Symbol;Acc:HGNC:31338]	0.0112	-89.2857	-6.48	0.000284104	0.0301448	3.27	0.02	0	0.09	0	19.53	0	0	0.04	0	0	0	0	0	0	0.09
ENSG00000179639	FCER1A	1	Fc epsilon receptor Ia [Source:HGNC Symbol;Acc:HGNC:3609]	0.0994	-10.0604	-3.33	0.000287514	0.0304543	3.82	0.37	0.81	2.71	0	9.33	6.78	3.31	0.79	0	0.07	0.67	0	0.51	0.73	0.18
ENSG00000285907		9	novel transcript	0.0252	-39.6825	-5.31	0.000291348	0.0307551	2.26	0.04	0.09	0	0.59	0.1	0	12.77	0.04	0.06	0	0	0	0	0.09	0.09
ENSG00000165495	PKNOX2	11	PBX/knotted 1 homeobox 2 [Source:HGNC Symbol;Acc:HGNC:16714]	0.1604	-6.23441	-2.64	0.000292049	0.0307766	15.64	2.79	2.25	24.92	17.84	1.46	10.72	36.66	0.52	4.83	1.77	1.9	1.41	6.64	4.32	0.89
ENSG00000225656		1	novel transcript	0.0082	-121.951	-6.93	0.000293067	0.0308313	4.3	0.02	0	0	0	0	0	25.78	0	0.06	0	0	0	0	0.09	0
ENSG00000218454	HNRNPA1P19	17	heterogeneous nuclear ribonucleoprotein A1 pseudogene 19 [Source:HGNC Symbol;Acc:HGNC:39537]	0.0247	-40.4858	-5.34	0.000297086	0.0312011	1.09	0.02	0	2.99	0.59	0	2.84	0.12	0.04	0	0	0	0	0	0.09	0
ENSG00000287042		3	novel transcript	0.0974	-10.2669	-3.36	0.000302958	0.0317102	1.85	0.18	0.45	1.4	0.59	4.86	0.63	3.19	0.26	0.11	0.22	0	0	0.51	0.37	0
ENSG00000249307	LINC01088	4	long intergenic non-protein coding RNA 1088 [Source:HGNC Symbol;Acc:HGNC:49148]	0.1276	-7.83699	-2.97	0.000307422	0.0321025	4.37	0.56	1.44	7.84	0.59	4.66	6.62	5.08	0.44	0.84	0.22	1.62	0	0	0.09	1.24
ENSG00000198838	RYR3	15	ryanodine receptor 3 [Source:HGNC Symbol;Acc:HGNC:10485]	0.1948	-5.13347	-2.36	0.00030826	0.0321025	37.26	8.04	4.68	62.24	7.14	30.31	14.18	105	1.53	15	8.26	7.51	8.47	8.17	7.62	7.73
ENSG00000235310	GXYLT1P6	9	GXYLT1 pseudogene 6 [Source:HGNC Symbol;Acc:HGNC:50425]	0.0118	-84.7458	-6.41	0.000308264	0.0321025	2.99	0.02	0	0.09	0	0	0	17.86	0	0.06	0	0	0	0	0.09	0
ENSG00000257596	SCAT2	12	S-phase cancer associated transcript 2 [Source:HGNC Symbol;Acc:HGNC:53976]	0.0085	-117.647	-6.87	0.000309932	0.032222	4.44	0.02	0	0	0	26.62	0	0	0	0.06	0	0	0	0	0	0.09
ENSG00000229534	HNRNPA1P53	11	heterogeneous nuclear ribonucleoprotein A1 pseudogene 53 [Source:HGNC Symbol;Acc:HGNC:48783]	0.0915	-10.929	-3.45	0.00031182	0.0323639	2.71	0.28	2.88	1.87	0	1.55	0.95	8.99	0.22	0.28	0	0.1	1.06	0	0.46	0.09
ENSG00000250596		4	Zinc finger protein pseudogene	0.0082	-121.951	-6.93	0.000313947	0.0325301	4.4	0.02	0	0	0	26.43	0	0	0.04	0	0	0	0	0	0.09	0
ENSG00000165643	SOHLH1	9	spermatogenesis and oogenesis specific basic helix-loop-helix 1 [Source:HGNC Symbol;Acc:HGNC:27845]	0.0107	-93.4579	-6.54	0.000315469	0.0325786	19.68	0.18	0	0	117.14	0.49	0.47	0	0	0	0.07	0	0.71	0.51	0.18	0
ENSG00000275026	GXYLT1P4	9	GXYLT1 pseudogene 4 [Source:HGNC Symbol;Acc:HGNC:50423]	0.0116	-86.2069	-6.43	0.000319009	0.0328057	3.02	0.02	18	0	0	0.1	0	0	0	0.06	0	0	0	0	0.09	0
ENSG00000243319	FGF14-IT1	13	FGF14 intronic transcript 1 [Source:HGNC Symbol;Acc:HGNC:42774]	0.1216	-8.22368	-3.04	0.000319259	0.0328057	9.81	1.13	1.44	5.51	16.06	26.81	5.83	3.19	0	2.13	1.4	0.76	0	2.55	2.11	0.09
ENSG00000289811	FAM95A	2	family with sequence similarity 95 member A [Source:HGNC Symbol;Acc:HGNC:28069]	0.015	-66.6667	-6.06	0.000320529	0.0328816	10.28	0.11	45.63	0	16.06	0	0	0	0	0.45	0	0.1	0	0	0.37	0
ENSG00000246792		8	novel transcript	0.0497	-20.1207	-4.33	0.000327768	0.0335685	1.88	0.06	0.99	0	3.57	2.23	0	4.49	0.04	0.06	0	0.1	0	0	0	0.27
ENSG00000163661	PTX3	3	pentraxin 3 [Source:HGNC Symbol;Acc:HGNC:9692]	0.1174	-8.51789	-3.09	0.000332189	0.0339651	40.04	6.15	11.7	177.77	12.49	7.67	17.81	12.77	12.53	0.06	12.1	5.04	3.53	4.09	2.48	9.42
ENSG00000145632	PLK2	5	polo like kinase 2 [Source:HGNC Symbol;Acc:HGNC:19699]	0.2553	-3.91696	-1.97	0.000332852	0.0339767	184.79	45.6	718.96	63.55	107.04	67.52	66.67	85.02	25.93	64.71	63.73	43.63	47.31	31.15	46.48	41.84
ENSG00000105707	HPN	19	hepsin [Source:HGNC Symbol;Acc:HGNC:5155]	0.0813	-12.3001	-3.62	0.000333869	0.0340244	1.2	0.06	0.54	0	2.38	2.82	0.63	0.83	0.13	0.06	0.07	0.1	0	0	0.09	0
ENSG00000272525	BTF3-DT	5	BTF3 divergent transcript [Source:HGNC Symbol;Acc:HGNC:55211]	0.0497	-20.1207	-4.33	0.000335811	0.034166	1.62	0.05	1.53	0	3.57	0	0.95	3.67	0	0.11	0	0.1	0	0	0	0.18
ENSG00000180543	TSPYL5	8	TSPY like 5 [Source:HGNC Symbol;Acc:HGNC:29367]	0.1792	-5.58036	-2.48	0.00033909	0.0344429	35.83	6.88	3.6	49.09	7.14	70.82	40.35	43.99	1.05	13.65	2.58	16.06	2.82	5.11	10.93	2.84
ENSG00000231007	CDC20P1	9	cell division cycle 20 pseudogene 1 [Source:HGNC Symbol;Acc:HGNC:29487]	0.1627	-6.14628	-2.62	0.000339697	0.034448	2.94	0.42	6.12	1.4	4.16	0.1	4.1	1.77	0.31	0.73	0.37	0.48	0.35	0	0.64	0.44
ENSG00000169252	ADRB2	5	adrenoceptor beta 2 [Source:HGNC Symbol;Acc:HGNC:286]	0.1615	-6.19195	-2.63	0.000343327	0.0347592	14.25	2.6	0.63	33.69	9.51	16.32	5.36	19.98	4.23	0.79	1.92	2.38	4.94	1.53	0.46	4.53
ENSG00000163599	CTLA4	2	cytotoxic T-lymphocyte associated protein 4 [Source:HGNC Symbol;Acc:HGNC:2505]	0.1166	-8.57633	-3.1	0.000344769	0.0348481	7.16	0.87	2.88	15.12	4.16	11.08	6.3	3.43	0.92	1.12	0	2.66	0	0	2.2	0.09
ENSG00000271741		1	novel transcript, ZMYM6-ZMYM6NB readthrough	0.0164	-60.9756	-5.93	0.000349407	0.0352593	2.62	0.02	0	0	10.11	0.1	5.52	0	0	0.06	0	0	0	0	0	0.09
ENSG00000256238	SUPT16HP1	12	SPT16 homolog, facilitates chromatin remodeling subunit pseudogene 1 [Source:HGNC Symbol;Acc:HGNC:31388]	0.2161	-4.62749	-2.21	0.000350167	0.0352785	7.61	1.58	8.1	6.72	16.06	1.17	11.51	2.13	1.31	1.91	1.4	1.14	3.18	0.51	1.38	1.78
ENSG00000162882	HAAO	2	3-hydroxyanthranilate 3,4-dioxygenase [Source:HGNC Symbol;Acc:HGNC:4796]	0.1975	-5.06329	-2.34	0.000353927	0.0355993	9.02	1.65	2.97	1.96	14.27	16.03	7.09	11.82	1.57	1.46	0.81	2	0	4.09	2.2	1.07
ENSG00000249082	EPIST	5	esophagus epithelial intergenic associated transcript [Source:HGNC Symbol;Acc:HGNC:49679]	0.0121	-82.6446	-6.37	0.000354561	0.0356052	3.58	0.02	0.09	0	0	0	0	21.4	0.04	0.06	0	0	0	0	0.09	0
ENSG00000077522	ACTN2	1	actinin alpha 2 [Source:HGNC Symbol;Acc:HGNC:164]	0.1207	-8.285	-3.05	0.000356539	0.0357458	212.81	26.15	156.95	32.29	73.14	16.81	861.32	136.34	0.09	57.75	11.88	47.34	12.71	34.22	4.78	40.42
ENSG00000105227	PRX	19	periaxin [Source:HGNC Symbol;Acc:HGNC:13797]	0.2207	-4.53104	-2.18	0.000358839	0.0359181	10.34	2.06	1.71	3.17	14.27	4.57	6.62	31.69	2.4	1.74	3.61	1.62	1.77	1.53	1.93	1.87
ENSG00000259583	ALDH1A3-AS1	15	ALDH1A3 antisense RNA 1 [Source:HGNC Symbol;Acc:HGNC:55416]	0.2088	-4.78927	-2.26	0.000359902	0.0359664	7.89	1.48	10.35	2.52	5.95	5.05	1.73	21.76	2.27	0.67	1.48	2.47	1.41	0.51	0.73	2.31
ENSG00000141338	ABCA8	17	ATP binding cassette subfamily A member 8 [Source:HGNC Symbol;Acc:HGNC:38]	0.1856	-5.38793	-2.43	0.000362812	0.0361909	28.23	5.13	4.41	16.14	7.14	61.3	64.3	16.08	8.64	1.46	3.25	9.98	3.88	3.57	0.83	9.42
ENSG00000162415	ZSWIM5	1	zinc finger SWIM-type containing 5 [Source:HGNC Symbol;Acc:HGNC:29299]	0.1672	-5.98086	-2.58	0.000363319	0.0361909	5.7	1	13.05	6.44	4.76	5.15	3.62	1.18	0.26	1.85	0.22	1.71	0.71	1.53	1.65	0.09
ENSG00000211766	TRBJ2-2P	7	T cell receptor beta joining 2-2P (non-functional) [Source:HGNC Symbol;Acc:HGNC:12170]	0.0117	-85.4701	-6.42	0.000365152	0.0362567	2.78	0.02	0	0	0	0	16.55	0.12	0	0.06	0	0	0	0	0	0.09
ENSG00000289521		8	novel transcript	0.0252	-39.6825	-5.31	0.000366666	0.0363487	1.92	0.03	7.02	0	0.59	0	0	3.9	0	0.06	0	0	0	0	0.09	0.09
ENSG00000235670	RPL21P40	3	ribosomal protein L21 pseudogene 40 [Source:HGNC Symbol;Acc:HGNC:36189]	0.0158	-63.2911	-5.98	0.000367545	0.0363757	2.29	0.02	0.09	0	0	13.5	0	0.12	0.04	0	0	0	0	0	0.09	0
ENSG00000259891		8	novel transcript, antisense to CHRAC1	0.1066	-9.38086	-3.23	0.000368114	0.0363757	4.34	0.43	1.8	3.55	0	1.17	1.89	17.62	0.65	0.22	0.74	0.57	0.35	0	0	0.89
ENSG00000254811		11	zinc finger protein family pseudogene	0.1207	-8.285	-3.05	0.000369154	0.0364203	2.36	0.29	8.01	0.47	2.38	0.97	1.73	0.59	0.26	0.06	0.37	0.1	0.35	0.51	0.46	0.18
ENSG00000162783	IER5	1	immediate early response 5 [Source:HGNC Symbol;Acc:HGNC:5393]	0.2192	-4.56204	-2.19	0.000372811	0.0366353	267.74	52.62	45	297.5	1028.73	64.41	111.43	59.36	76.01	22.64	54.29	55.04	31.07	77.12	89.74	15.1
ENSG00000198930	CSAG1	X	chondrosarcoma associated gene 1 [Source:HGNC Symbol;Acc:HGNC:24294]	0.0237	-42.1941	-5.4	0.000373111	0.0366353	14.29	0.28	31.23	0	45.19	0	9.3	0	0.04	0.84	0	0	0	0.51	0.83	0
ENSG00000211849	TRAJ40	14	T cell receptor alpha joining 40 [Source:HGNC Symbol;Acc:HGNC:12071]	0.0125	-80	-6.32	0.000377025	0.0369554	3.67	0.02	0.09	0	0	21.96	0	0	0.04	0.06	0	0	0	0	0.09	0
ENSG00000186871	ERCC6L	X	ERCC excision repair 6 like, spindle assembly checkpoint helicase [Source:HGNC Symbol;Acc:HGNC:20794]	0.1792	-5.58036	-2.48	0.000377696	0.0369554	13.27	2.27	44.1	2.99	11.89	3.59	11.35	5.68	2.53	1.8	1.7	1.52	4.24	2.04	0.09	4.26
ENSG00000202336	RNU6-359P	16	RNA, U6 small nuclear 359, pseudogene [Source:HGNC Symbol;Acc:HGNC:47322]	0.0206	-48.5437	-5.6	0.000378163	0.0369554	1.35	0.02	0	3.27	0.59	0	4.26	0	0	0.06	0	0	0	0	0.09	0
ENSG00000168772	CXXC4	4	CXXC finger protein 4 [Source:HGNC Symbol;Acc:HGNC:24593]	0.1975	-5.06329	-2.34	0.000380011	0.037058	16.61	2.66	21.78	5.13	59.46	4.66	2.84	5.79	2.58	2.36	0.96	3.99	4.24	2.04	0.64	4.44
ENSG00000234772	LINC00412	13	long intergenic non-protein coding RNA 412 [Source:HGNC Symbol;Acc:HGNC:42745]	0.0398	-25.1256	-4.65	0.00038041	0.037058	0.6	0.01	0.09	0	0.59	1.75	0.32	0.83	0.04	0	0	0	0	0	0	0
ENSG00000227704		6	novel transcript	0.156	-6.41026	-2.68	0.000388213	0.0376603	4.71	0.54	1.17	1.4	17.24	2.33	3.62	2.48	0	1.29	0.37	1.05	0.35	0	0.83	0.44
ENSG00000227096	HMGB3P8	10	high mobility group box 3 pseudogene 8 [Source:HGNC Symbol;Acc:HGNC:39300]	0.0298	-33.557	-5.07	0.00038842	0.0376603	1.22	0.02	4.59	2.43	0	0	0.16	0.12	0.04	0.06	0	0	0	0	0.09	0
ENSG00000167733	HSD11B1L	19	hydroxysteroid 11-beta dehydrogenase 1 like [Source:HGNC Symbol;Acc:HGNC:30419]	0.1743	-5.73723	-2.52	0.000389969	0.0377287	4.26	0.6	3.51	0.09	10.11	5.05	4.1	2.72	0.83	0.39	0.66	0.48	1.06	0	0.92	0.44
ENSG00000128536	CDHR3	7	cadherin related family member 3 [Source:HGNC Symbol;Acc:HGNC:26308]	0.1604	-6.23441	-2.64	0.000390345	0.0377287	15.06	2.16	8.55	2.99	32.11	4.57	5.52	36.66	3.49	0.45	1.18	0.57	3.53	4.09	0.09	3.91
ENSG00000215878	MARCKSL1P2	6	MARCKS like 1 pseudogene 2 [Source:HGNC Symbol;Acc:HGNC:45240]	0.031	-32.2581	-5.01	0.000393533	0.0379775	1.23	0.02	0	0.09	2.38	0.1	4.1	0.71	0	0	0.15	0	0	0	0	0
ENSG00000186462	NAP1L2	X	nucleosome assembly protein 1 like 2 [Source:HGNC Symbol;Acc:HGNC:7638]	0.1487	-6.72495	-2.75	0.000396355	0.0381902	4.49	0.66	1.44	3.27	2.97	6.7	4.89	7.69	0.74	0.67	0	1.33	1.41	0	1.1	0
ENSG00000171345	KRT19	17	keratin 19 [Source:HGNC Symbol;Acc:HGNC:6436]	0.0693	-14.43	-3.85	0.000397902	0.0382677	5.11	0.37	0.09	1.49	4.76	14.09	10.09	0.12	0.65	0.06	0	0.1	1.06	0.51	0.55	0
ENSG00000165192	ASB11	X	ankyrin repeat and SOCS box containing 11 [Source:HGNC Symbol;Acc:HGNC:17186]	0.0552	-18.1159	-4.18	0.000398396	0.0382677	1.42	0.05	0.36	0	2.97	0.49	3.15	1.54	0	0	0.3	0	0	0	0.09	0
ENSG00000163032	VSNL1	2	visinin like 1 [Source:HGNC Symbol;Acc:HGNC:12722]	0.0595	-16.8067	-4.07	0.000401043	0.0384493	15.53	0.82	67.76	0.09	0	15.84	0.16	9.34	0.04	2.19	1.84	1.05	0	0	0.73	0.71
ENSG00000268112		19	novel transcript, antisense MAP1S	0.0232	-43.1034	-5.43	0.000401531	0.0384493	1.81	0.02	5.67	0	0	0	5.04	0.12	0.04	0.06	0	0	0	0	0	0.09
ENSG00000258477	PPIAP6	14	peptidylprolyl isomerase A pseudogene 6 [Source:HGNC Symbol;Acc:HGNC:20028]	0.0278	-35.9712	-5.17	0.000402947	0.03852	2.6	0.04	4.23	0.09	11.3	0	0	0	0.04	0.06	0	0	0	0	0.09	0.09
ENSG00000151834	GABRA2	4	gamma-aminobutyric acid type A receptor subunit alpha2 [Source:HGNC Symbol;Acc:HGNC:4076]	0.0583	-17.1527	-4.1	0.000403514	0.03852	2.77	0.22	0.54	0.28	7.14	4.47	3.62	0.59	0	0	0.07	0.19	0.35	1.02	0	0.09
ENSG00000215267	AKR1C7P	10	aldo-keto reductase family 1 member C7, pseudogene [Source:HGNC Symbol;Acc:HGNC:44681]	0.0212	-47.1698	-5.56	0.000405038	0.0386059	1.7	0.02	0.09	0	0	9.81	0.16	0.12	0.04	0	0	0	0	0	0.09	0
ENSG00000261555		16	novel transcript	0.0167	-59.8802	-5.9	0.000405888	0.0386275	2.27	0.02	0	0.09	0.59	12.92	0	0	0	0.06	0	0	0	0	0	0.09
ENSG00000248514		5	novel transcript	0.01	-100	-6.65	0.000407141	0.0386871	1.31	0	0.36	0	0	0	0.16	7.33	0	0	0	0	0	0	0	0
ENSG00000289112		5	novel transcript	0.083	-12.0482	-3.59	0.000408157	0.0387242	3.41	0.33	0.54	1.49	3.57	1.65	0.79	12.42	0.13	0.51	0.07	0.29	0	1.53	0	0.09
ENSG00000117477	CCDC181	1	coiled-coil domain containing 181 [Source:HGNC Symbol;Acc:HGNC:28051]	0.1368	-7.30994	-2.87	0.000414008	0.0392192	4.76	0.7	8.55	4.85	9.51	2.82	0.95	1.89	0.17	1.07	0.52	0.1	0	2.55	0.92	0.27
ENSG00000188801	ZNF322P1	9	zinc finger protein 322 pseudogene 1 [Source:HGNC Symbol;Acc:HGNC:14003]	0.0099	-101.01	-6.66	0.000417339	0.0394742	3.63	0.02	0	0	0	0	0	21.76	0	0.06	0	0	0	0	0	0.09
ENSG00000260428	SCX	8	scleraxis bHLH transcription factor [Source:HGNC Symbol;Acc:HGNC:32322]	0.155	-6.45161	-2.69	0.000420284	0.0396922	26.63	3.14	9.63	6.07	127.85	4.76	2.84	8.63	0.13	6.4	2.88	3.42	3.18	4.09	1.29	3.73
ENSG00000290083		11	novel transcript, antisense to ARNTL	0.0195	-51.2821	-5.68	0.000421799	0.0397298	0.74	0	0.09	0	1.19	2.23	0.79	0.12	0	0	0	0	0	0	0	0
ENSG00000166448	TMEM130	7	transmembrane protein 130 [Source:HGNC Symbol;Acc:HGNC:25429]	0.0775	-12.9032	-3.69	0.000421968	0.0397298	5.65	0.46	0.27	0.84	2.97	13.21	3.62	13.01	0.74	0.73	0.07	0.1	0	2.04	0	0
ENSG00000279663		2	TEC	0.0247	-40.4858	-5.34	0.000426325	0.040079	1.46	0.02	0	0	0	2.91	0.16	5.68	0	0.06	0	0	0	0	0	0.09
ENSG00000196277	GRM7	3	glutamate metabotropic receptor 7 [Source:HGNC Symbol;Acc:HGNC:4599]	0.0884	-11.3122	-3.5	0.000428399	0.0402129	5.6	0.65	2.34	7.19	11.89	5.63	4.89	1.66	0	0	0.15	0.1	2.47	2.04	0.09	0.36
ENSG00000284672		3	novel transcript	0.0612	-16.3399	-4.03	0.000430364	0.0403362	1.28	0.11	0.18	1.31	1.19	0.78	2.21	2.01	0	0	0.15	0.19	0	0.51	0	0
ENSG00000169169	CPT1C	19	carnitine palmitoyltransferase 1C [Source:HGNC Symbol;Acc:HGNC:18540]	0.1792	-5.58036	-2.48	0.000431692	0.0403403	11.56	1.67	5.49	0.75	45.79	3.01	10.56	3.78	2.1	0.73	0.66	1.71	2.12	3.06	0.92	2.04
ENSG00000189064	GAGE2A	X	G antigen 2A [Source:HGNC Symbol;Acc:HGNC:4099]	0.0137	-72.9927	-6.19	0.000431712	0.0403403	3.44	0.03	20.07	0	0.59	0	0	0	0.04	0	0	0	0	0	0.09	0.09
ENSG00000164309	CMYA5	5	cardiomyopathy associated 5 [Source:HGNC Symbol;Acc:HGNC:14305]	0.1539	-6.49773	-2.7	0.00044066	0.0410763	379.05	62.2	95.12	398.38	35.68	289.03	1031.85	424.26	2.18	136.73	73.61	111.02	28.95	25.02	4.32	115.75
ENSG00000277003		16	phospholipase A2, group X (PLA2G10	0.0117	-85.4701	-6.42	0.000440917	0.0410763	0.76	0	0	3.73	0	0.49	0	0.35	0	0	0	0	0	0	0	0
ENSG00000175697	GPR156	3	G protein-coupled receptor 156 [Source:HGNC Symbol;Acc:HGNC:20844]	0.1817	-5.50358	-2.46	0.000447327	0.0415483	6.26	1.04	6.75	5.13	19.62	1.07	2.36	2.6	1.22	0.79	0.3	1.05	0.35	2.55	1.65	0.44
ENSG00000284716		1	novel transcript	0.047	-21.2766	-4.41	0.000449222	0.0416584	2.39	0.13	0	0.75	0	1.65	11.35	0.59	0.22	0.11	0.07	0.1	0	0.51	0	0
ENSG00000185480	PARPBP	12	PARP1 binding protein [Source:HGNC Symbol;Acc:HGNC:26074]	0.2466	-4.05515	-2.02	0.000452165	0.0418094	21.84	5.08	48.6	3.08	18.43	14.18	31.52	15.25	4.41	6.24	4.65	6.37	7.77	0.51	7.35	3.38
ENSG00000183837	PNMA3	X	PNMA family member 3 [Source:HGNC Symbol;Acc:HGNC:18742]	0.0638	-15.674	-3.97	0.00045405	0.041921	2.99	0.17	2.16	0	4.76	1.46	4.1	5.44	0.04	0	0.74	0.1	0	0.51	0	0
ENSG00000196218	RYR1	19	ryanodine receptor 1 [Source:HGNC Symbol;Acc:HGNC:10483]	0.1507	-6.6357	-2.73	0.000456389	0.0420665	215.92	33.1	73.25	28.65	77.3	67.91	861.48	186.95	0.39	71.34	12.1	57.6	16.24	49.03	11.11	46.99
ENSG00000233229	CNOT7P1	X	CCR4-NOT transcription complex subunit 7 pseudogene 1 [Source:HGNC Symbol;Acc:HGNC:44248]	0.0229	-43.6681	-5.45	0.000456986	0.0420665	1.51	0.02	0.09	0	0	5.05	3.94	0	0	0.06	0	0	0	0	0.09	0
ENSG00000181092	ADIPOQ	3	adiponectin, C1Q and collagen domain containing [Source:HGNC Symbol;Acc:HGNC:13633]	0.0548	-18.2482	-4.19	0.000458395	0.0421335	10.67	0.51	0.09	0	4.16	33.32	20.65	5.79	0.04	1.35	0	1.52	0.35	0	0	0.8
ENSG00000287020		15	novel transcript	0.005	-200	-7.65	0.000463071	0.0424594	2.64	0	15.84	0	0	0	0	0	0	0	0	0	0	0	0	0
ENSG00000250546	LINC02994	4	long intergenic non-protein coding RNA 2994 [Source:HGNC Symbol;Acc:HGNC:56109]	0.0382	-26.178	-4.71	0.000463314	0.0424594	3.82	0.08	1.71	0	16.06	5.15	0	0	0.04	0.28	0.07	0	0	0	0.28	0
ENSG00000288585		3	novel transcript	0.0268	-37.3134	-5.22	0.000469165	0.0428967	2.12	0.03	0.09	0	0	0.39	0.16	12.06	0	0.06	0.22	0	0	0	0	0
ENSG00000237852		1	novel transcript	0.033	-30.303	-4.92	0.000470673	0.0428967	3.49	0.07	2.43	0	9.51	0	8.98	0	0.22	0	0	0.1	0	0	0	0.27
ENSG00000211746	TRBV19	7	T cell receptor beta variable 19 [Source:HGNC Symbol;Acc:HGNC:12194]	0.0135	-74.0741	-6.21	0.000471473	0.0428967	4.59	0.02	0	0	27.35	0.1	0	0.12	0.04	0.06	0	0	0	0	0.09	0
ENSG00000268388	FENDRR	16	FOXF1 adjacent non-coding developmental regulatory RNA [Source:HGNC Symbol;Acc:HGNC:43894]	0.0878	-11.3895	-3.51	0.000471492	0.0428967	3.31	0.33	1.44	0.65	2.38	3.11	0.79	11.47	0.48	0	0.22	0.29	0	1.53	0	0.09
ENSG00000253642		8	novel transcript	0.0153	-65.3595	-6.03	0.000471552	0.0428967	10.76	0.12	14.04	0	50.54	0	0	0	0	0.39	0	0	0.35	0	0.18	0
ENSG00000264066		17	novel transcript	0.0247	-40.4858	-5.34	0.000473801	0.043038	1.78	0.02	3.24	0	0	0.1	0	7.33	0.04	0.06	0	0	0	0	0	0.09
ENSG00000289985		19	novel transcript	0.0206	-48.5437	-5.6	0.000477977	0.0433223	0.66	0	0.63	0.75	1.78	0	0	0.83	0	0	0	0	0	0	0	0
ENSG00000224040	HMGN1P4	1	high mobility group nucleosome binding domain 1 pseudogene 4 [Source:HGNC Symbol;Acc:HGNC:39336]	0.0134	-74.6269	-6.22	0.000478332	0.0433223	2.08	0.02	0.09	12.41	0	0	0	0	0.04	0.06	0	0	0	0	0	0.09
ENSG00000109061	MYH1	17	myosin heavy chain 1 [Source:HGNC Symbol;Acc:HGNC:7567]	0.0679	-14.7275	-3.88	0.000479589	0.0433726	495.75	33.46	257.47	18.38	133.2	44.2	1832.81	688.42	0	80.27	2.43	80.8	5.65	31.15	0.09	67.25
ENSG00000229007	EXOSC3P1	21	exosome component 3 pseudogene 1 [Source:HGNC Symbol;Acc:HGNC:33989]	0.083	-12.0482	-3.59	0.000482212	0.0435312	3.01	0.22	0.9	1.77	0	2.33	2.99	10.05	0.44	0	0	0.67	0	0	0.64	0
ENSG00000224259	LINC01133	1	long intergenic non-protein coding RNA 1133 [Source:HGNC Symbol;Acc:HGNC:49447]	0.1044	-9.57854	-3.26	0.00048312	0.0435312	1.73	0.16	0	0.65	0.59	4.66	3.15	1.3	0.22	0.22	0.22	0.1	0.35	0	0.09	0.09
ENSG00000229131		2	novel transcript	0.0149	-67.1141	-6.07	0.000483658	0.0435312	3.23	0.03	18.81	0	0.59	0	0	0	0	0.06	0	0	0	0	0.09	0.09
ENSG00000233093	LINC00892	X	long intergenic non-protein coding RNA 892 [Source:HGNC Symbol;Acc:HGNC:48578]	0.0103	-97.0874	-6.6	0.000484746	0.0435312	3.58	0.02	0	0	0	21.47	0	0	0.04	0	0	0	0	0	0	0.09
ENSG00000130675	MNX1	7	motor neuron and pancreas homeobox 1 [Source:HGNC Symbol;Acc:HGNC:4979]	0.0396	-25.2525	-4.66	0.000484861	0.0435312	4.72	0.14	0.63	0.09	24.98	0.19	0.32	2.13	0	0	0.52	0	0	0.51	0.09	0
ENSG00000213131	YWHAZP4	6	tyrosine 3-monooxygenase/tryptophan 5-monooxygenase activation protein zeta pseudogene 4 [Source:HGNC Symbol;Acc:HGNC:30851]	0.1869	-5.35045	-2.42	0.000487961	0.0437461	2.7	0.43	0.81	0.84	3.57	4.37	2.21	4.38	0.7	0.22	0.22	0.76	0	0.51	0.37	0.62
ENSG00000218052	ADAMTS7P4	15	ADAMTS7 pseudogene 4 [Source:HGNC Symbol;Acc:HGNC:49410]	0.0508	-19.685	-4.3	0.000488838	0.0437613	2.81	0.08	1.08	0	12.49	0.1	0	3.19	0.04	0.22	0	0.1	0	0	0.18	0.09
ENSG00000280064		8	novel transcript	0.0163	-61.3497	-5.94	0.000490148	0.0438151	3.64	0.04	0	0	0	21.86	0	0	0.04	0.06	0	0	0	0	0.09	0.09
ENSG00000147381	MAGEA4	X	MAGE family member A4 [Source:HGNC Symbol;Acc:HGNC:6802]	0.1015	-9.85222	-3.3	0.000491929	0.0439109	2.5	0.22	4.59	0.56	5.95	1.26	2.52	0.12	0.26	0	0	0.29	0.71	0	0.18	0.36
ENSG00000264424	MYH4	17	myosin heavy chain 4 [Source:HGNC Symbol;Acc:HGNC:7574]	0.0723	-13.8313	-3.79	0.000496114	0.0442206	10.85	0.78	2.07	0	7.73	0.1	47.75	7.45	0.04	1.4	0.96	1.05	0	1.53	0.55	0.71
ENSG00000271554		1	novel transcript, antisense to EIF2C3	0.0134	-74.6269	-6.22	0.000497376	0.0442693	2.85	0.02	0	0	0.59	16.52	0	0	0	0.06	0	0	0	0	0	0.09
ENSG00000254295		5	novel transcript	0.0738	-13.5501	-3.76	0.000500599	0.0444922	1.14	0.06	0.54	0.56	0.59	0.87	0.16	4.14	0.17	0	0	0.29	0	0	0	0
ENSG00000166292	TMEM100	17	transmembrane protein 100 [Source:HGNC Symbol;Acc:HGNC:25607]	0.1349	-7.4129	-2.89	0.000506177	0.0447879	13.08	1.86	0.9	15.58	3.57	34.68	14.97	8.75	3.27	0.17	0.59	3.04	0.35	3.57	3.77	0.09
ENSG00000167641	PPP1R14A	19	protein phosphatase 1 regulatory inhibitor subunit 14A [Source:HGNC Symbol;Acc:HGNC:14871]	0.1582	-6.32111	-2.66	0.000506854	0.0447879	5.96	1.01	0.45	8.68	3.57	3.3	9.93	9.81	0.31	1.8	0.59	1.71	1.06	1.02	0	1.6
ENSG00000234296		10	novel transcript	0.01	-100	-6.64	0.000506945	0.0447879	4.97	0.02	0.09	0	29.73	0	0	0	0	0.06	0	0	0	0	0.09	0
ENSG00000259416	LINC02883	15	long intergenic non-protein coding RNA 2883 [Source:HGNC Symbol;Acc:HGNC:54806]	0.0526	-19.0114	-4.25	0.000507547	0.0447879	0.93	0.03	0.72	0	0.59	2.14	0.95	1.18	0	0	0.22	0	0	0	0	0
ENSG00000131016	AKAP12	6	A-kinase anchoring protein 12 [Source:HGNC Symbol;Acc:HGNC:370]	0.2793	-3.58038	-1.84	0.000511875	0.045028	293.6	80.91	79.37	212.4	272.94	330.8	517.74	348.35	41.39	127.46	94.27	153.89	9.53	55.16	98.74	66.8
ENSG00000287394	MAGEA3-DT	X	MAGEA3 divergent transcript [Source:HGNC Symbol;Acc:HGNC:56247]	0.0123	-81.3008	-6.35	0.000512101	0.045028	3.9	0.03	23.4	0	0	0	0	0	0	0.06	0	0	0	0	0.09	0.09
ENSG00000211866	TRAJ23	14	T cell receptor alpha joining 23 [Source:HGNC Symbol;Acc:HGNC:12052]	0.0274	-36.4964	-5.19	0.000512452	0.045028	2.15	0.04	0	0	0	12.63	0.16	0.12	0.04	0.06	0	0	0	0	0.09	0.09
ENSG00000284705		1	novel transcript	0.0282	-35.461	-5.15	0.00051401	0.0450711	2.53	0.06	0.36	0.19	13.08	0.58	0.95	0	0.04	0.06	0	0	0.35	0	0	0
ENSG00000168334	XIRP1	3	xin actin binding repeat containing 1 [Source:HGNC Symbol;Acc:HGNC:14301]	0.1044	-9.57854	-3.26	0.000514399	0.0450711	114.93	14.08	10.08	184.49	14.27	7.29	408.2	65.27	0.04	30.5	9.66	23.86	4.94	17.36	25.44	0.8
ENSG00000286100		20	novel transcript	0.0604	-16.5563	-4.05	0.000518116	0.0453069	1.41	0.06	0	0.09	0	2.43	0.95	4.97	0.13	0.06	0	0.1	0	0	0.09	0.09
ENSG00000289090		6	novel transcript	0.0149	-67.1141	-6.07	0.000518555	0.0453069	0.71	0	0	1.68	0	0.58	0	2.01	0	0	0	0	0	0	0	0
ENSG00000118990	GLRXP3	5	glutaredoxin pseudogene 3 [Source:HGNC Symbol;Acc:HGNC:34049]	0.0138	-72.4638	-6.18	0.000520436	0.0453735	3.35	0.02	0	0	0.59	19.53	0	0	0.04	0.06	0	0	0	0	0.09	0
ENSG00000285873		1	novel transcript	0.0921	-10.8578	-3.44	0.000520784	0.0453735	5.13	0.32	0.9	0	23.19	2.14	4.41	0.12	0.35	0.28	0.74	0.1	0.35	0	0.37	0.36
ENSG00000178773	CPNE7	16	copine 7 [Source:HGNC Symbol;Acc:HGNC:2320]	0.2059	-4.85673	-2.28	0.000524556	0.0455929	6.49	1.19	2.79	3.73	17.84	11.37	2.36	0.83	1.09	1.01	1.03	0.76	0.71	2.55	0.83	1.51
ENSG00000287814		5	novel transcript	0.0344	-29.0698	-4.86	0.000524776	0.0455929	1.61	0.05	0	6.63	0	1.85	0	1.18	0.13	0	0	0.1	0	0	0	0.18
ENSG00000287698		12	novel transcript, antisense to CACNA2D4	0.0106	-94.3396	-6.56	0.000530985	0.0460211	3.4	0.02	0	0	0	20.4	0	0	0.04	0	0	0	0	0	0.09	0
ENSG00000168333	PPDPFL	8	pancreatic progenitor cell differentiation and proliferation factor like [Source:HGNC Symbol;Acc:HGNC:31745]	0.0083	-120.482	-6.92	0.000531978	0.0460211	1.48	0	0	0	0.59	0	8.2	0.12	0	0	0	0	0	0	0	0
ENSG00000165626	BEND7	10	BEN domain containing 7 [Source:HGNC Symbol;Acc:HGNC:23514]	0.1948	-5.13347	-2.36	0.000532498	0.0460211	9.45	1.87	19.98	8.21	5.95	13.99	3.94	4.61	1	2.58	0.52	3.33	0	4.09	1.19	2.22
ENSG00000251533	LINC00605	14	long intergenic non-protein coding RNA 605 [Source:HGNC Symbol;Acc:HGNC:43928]	0.0203	-49.2611	-5.62	0.000532681	0.0460211	0.81	0	0	0.09	2.97	0.39	1.26	0.12	0	0	0	0	0	0	0	0
ENSG00000232028	PRKD3-DT	2	PRKD3 divergent transcript [Source:HGNC Symbol;Acc:HGNC:55762]	0.0137	-72.9927	-6.19	0.000533682	0.0460433	2.64	0.02	0	0	0.59	0	0	15.25	0	0.06	0	0	0	0	0	0.09
ENSG00000186628	FSD2	15	fibronectin type III and SPRY domain containing 2 [Source:HGNC Symbol;Acc:HGNC:18024]	0.0656	-15.2439	-3.93	0.000539489	0.0464794	3.32	0.22	0.09	0	3.57	4.47	10.4	1.42	0.04	0.51	0	0.29	0.35	0.51	0.09	0
ENSG00000138131	LOXL4	10	lysyl oxidase like 4 [Source:HGNC Symbol;Acc:HGNC:17171]	0.1604	-6.23441	-2.64	0.000542156	0.0466443	28.03	4.8	4.32	39.19	26.16	49.74	39.56	9.22	3.89	5.11	0.96	8.36	0.35	10.72	8.91	0.09
ENSG00000211905	IGHJ1	14	immunoglobulin heavy joining 1 [Source:HGNC Symbol;Acc:HGNC:5532]	0.0105	-95.2381	-6.58	0.000543261	0.0466744	2.13	0.02	0	12.78	0	0	0	0	0	0.06	0	0	0	0	0.09	0
ENSG00000273151		7	novel transcript, antisense to GET4	0.1507	-6.6357	-2.73	0.000546284	0.0468691	2.01	0.22	2.43	0.37	4.16	2.43	1.1	1.54	0.17	0.39	0.07	0.57	0	0	0.55	0
ENSG00000280870	MIR325HG	X	MIR325 host gene [Source:NCBI gene (formerly Entrezgene);Acc:101928469]	0.019	-52.6316	-5.72	0.00055248	0.0472845	1.89	0.02	0.18	0.19	0	0	0	11	0	0	0.15	0	0	0	0	0
ENSG00000165300	SLITRK5	13	SLIT and NTRK like family member 5 [Source:HGNC Symbol;Acc:HGNC:20295]	0.0994	-10.0604	-3.33	0.000552656	0.0472845	12.08	1.14	11.79	8.49	38.65	2.14	6.3	5.08	0	2.25	0.07	0	1.77	3.06	0	1.95
ENSG00000187123	LYPD6	2	LY6/PLAUR domain containing 6 [Source:HGNC Symbol;Acc:HGNC:28751]	0.1358	-7.36377	-2.88	0.000559116	0.0477712	5.12	0.72	10.44	4.29	5.95	4.66	3.94	1.42	1.18	0.11	0.37	0	2.47	0.51	0	1.15
ENSG00000004776	HSPB6	19	heat shock protein family B (small) member 6 [Source:HGNC Symbol;Acc:HGNC:26511]	0.2349	-4.25713	-2.09	0.000560053	0.0477853	70.48	16.46	12.78	16.14	18.43	120.37	118.21	136.93	7.47	25.73	8.11	25.38	17.65	14.3	29.21	3.82
ENSG00000213530	MTHFD2P5	7	methylenetetrahydrofolate dehydrogenase (NADP+ dependent) 2, methenyltetrahydrofolate cyclohydrolase pseudogene 5 [Source:HGNC Symbol;Acc:HGNC:48863]	0.027	-37.037	-5.21	0.000563986	0.0479997	1.29	0.02	5.04	0.09	0	2.62	0	0	0	0.06	0	0	0	0	0.09	0
ENSG00000106078	COBL	7	cordon-bleu WH2 repeat protein [Source:HGNC Symbol;Acc:HGNC:22199]	0.1792	-5.58036	-2.48	0.000564118	0.0479997	42.03	8.02	5.49	73.07	82.06	17.78	63.83	9.93	0.48	16.07	3.1	6.56	9.89	13.28	1.29	13.5
ENSG00000152137	HSPB8	12	heat shock protein family B (small) member 8 [Source:HGNC Symbol;Acc:HGNC:30171]	0.1975	-5.06329	-2.34	0.000568574	0.0483055	41.74	9.41	7.11	111.8	48.76	10.49	57.05	15.25	5.02	14.66	6.93	23.38	1.77	4.6	7.16	11.73
ENSG00000074317	SNCB	5	synuclein beta [Source:HGNC Symbol;Acc:HGNC:11140]	0.067	-14.9254	-3.9	0.000569274	0.0483055	1.46	0.06	1.62	0.09	1.78	1.07	0.32	3.9	0	0	0.52	0	0	0	0	0
ENSG00000271042		6	diaphanous homolog 2 (Drosophila) (DIAPH2) pseudogene	0.0105	-95.2381	-6.58	0.000578803	0.0490468	2.07	0.02	0	12.41	0	0	0	0	0.04	0	0	0	0	0	0.09	0
ENSG00000286835		9	novel transcript, sense intronic to ZNF367	0.0213	-46.9484	-5.55	0.000581924	0.0492438	0.68	0	0.72	0	1.19	0.49	0	1.66	0	0	0	0	0	0	0	0
ENSG00000231521		9	novel transcript	0.0208	-48.0769	-5.59	0.0005844	0.0493182	1.72	0.02	3.6	0	0	6.7	0	0	0.04	0	0	0	0	0	0	0.09
ENSG00000143061	IGSF3	1	immunoglobulin superfamily member 3 [Source:HGNC Symbol;Acc:HGNC:5950]	0.2045	-4.88998	-2.29	0.000585641	0.0493182	57.24	14.8	45.63	195.88	22.6	6.61	28.53	44.22	5.11	24.94	4.79	24.05	10.95	19.92	12.95	15.72
ENSG00000200142	Y_RNA	15	Y RNA [Source:RFAM;Acc:RF00019]	0.0126	-79.3651	-6.31	0.000585992	0.0493182	3.69	0.03	22.14	0	0	0	0	0	0.04	0	0	0	0	0	0.09	0.09
ENSG00000063127	SLC6A16	19	solute carrier family 6 member 16 [Source:HGNC Symbol;Acc:HGNC:13622]	0.1756	-5.69476	-2.51	0.000587704	0.0493605	13.74	2.39	7.38	1.87	17.84	17.2	10.24	27.91	0.26	4.1	0.74	0.67	2.12	7.15	3.86	0.27
ENSG00000253102		17	novel transcript, antisense to LRRC59	0.0213	-46.9484	-5.55	0.000588091	0.0493605	1.15	0.01	0.09	2.24	2.97	0	1.58	0	0	0	0	0.1	0	0	0	0
ENSG00000272931	LRRC8D-DT	1	LRRC8D divergent transcript [Source:HGNC Symbol;Acc:HGNC:55186]	0.039	-25.641	-4.68	0.00059065	0.0495082	1.04	0.01	1.17	0	3.57	0.58	0	0.95	0.04	0.06	0	0	0	0	0	0
ENSG00000184515	BEX5	X	brain expressed X-linked 5 [Source:HGNC Symbol;Acc:HGNC:27990]	0.1022	-9.78474	-3.29	0.000594592	0.0497711	4.09	0.38	0.09	3.36	13.08	2.33	2.36	3.31	0.44	0.28	0	0.1	1.41	0	0	0.8
ENSG00000081985	IL12RB2	1	interleukin 12 receptor subunit beta 2 [Source:HGNC Symbol;Acc:HGNC:5972]	0.1805	-5.54017	-2.47	0.000596722	0.0498309	8	1.41	1.26	8.49	13.08	12.34	7.72	5.08	1.48	1.46	0	2.57	2.12	0.51	2.94	0.18
ENSG00000289404		21	novel transcript, sense intronic to ERG	0.1817	-5.50358	-2.46	0.000596917	0.0498309	6.56	1.08	2.61	2.43	4.76	4.57	5.99	19.04	1.48	0.62	0.59	2.47	0.35	1.02	0	2.13
ENSG00000211863	TRAJ26	14	T cell receptor alpha joining 26 [Source:HGNC Symbol;Acc:HGNC:12055]	0.0278	-35.9712	-5.17	0.000599163	0.049951	1.59	0.02	0	0	0	3.59	0.16	5.79	0.04	0.06	0	0	0	0	0.09	0
